# Supplementary material for: catena-Poly[[[diaqua­nickel(II)]-di-μ-glycine] dichloride]
Source: Acta Crystallogr Sect E Struct Rep Online. 2008 Jun 7;64(Pt 7):m865–6. doi: 10.1107/S1600536808015894 (PMC2961767; doi:10.1107/S1600536808015894)
Supplement: Supplementary file 1 [file e-64-0m865-sup1.cif]

##############################################################################
###                                                                        ###
###        Electronic paper (Acta Crystallographica Section E)             ###
###                                                                        ###
##############################################################################
#                                                                            #
# This CIF contains the data in a paper accepted for publication in Acta     #
# Crystallographica Section E. It conforms to the requirements of Notes      #
# for Authors for Section E, and has been peer reviewed under the auspices   #
# of the IUCr Commission on Journals.                                        #
#                                                                            #
# Full details of the Crystallographic Information File format               #
# are given in the paper "The Crystallographic Information File (CIF):       #
# a New Standard Archive File for Crystallography" by S. R. Hall, F. H.      #
# Allen and I. D. Brown [Acta Cryst. (1991), A47, 655-685].                  #
#                                                                            #
# The current version of the core CIF dictionary is obtainable from          #
# ftp://ftp.iucr.org/pub/cif_core.dic. The current version number is 2.4.    #
#                                                                            #
# Software is freely available for graphical display of the structure(s) in  #
# this CIF.  For information consult the CIF home page http://www.iucr.org/  #
# cif/home.html                                                              #
#                                                                            #
# This file may be used for bona fide research purposes within the           #
# scientific community so long as proper attribution is given to the journal # 
# article from which it was obtained.                                        #
#                                                                            #
##############################################################################
                                             
data_global
_audit_creation_method     'form.cif (version 2.0)'
_journal_data_validation_number     ?
_journal_date_recd_electronic     2008-05-22
_journal_date_accepted     2008-05-27
_journal_name_full     'Acta Crystallographica, Section E'
_journal_year     2008
_journal_volume     64
_journal_issue      7
_journal_page_first     m865
_journal_page_last     m866
_journal_paper_category     QM
_journal_coeditor_code     SJ2507
_publ_contact_author_name     'Professor Fun, Hoong-Kun'
_publ_contact_author_address
;
X-ray Crystallography Unit
School of Physics
Universiti Sains Malaysia
11800 USM, Penang
Malaysia
;
_publ_contact_author_email     hkfun@usm.my
_publ_contact_author_fax     '6 04 6579150'
_publ_contact_author_phone     '6 04 6577888  Ext. 3690'
_publ_section_title
;
<i>catena</i>-Poly[[[diaquanickel(II)]-di-\m-glycine] dichloride]
;
loop_
    _publ_author_name
    _publ_author_footnote
    _publ_author_address
    'Cynn Dee Ch'ng' ?
;
School of Chemical Science
Universiti Sains Malaysia
11800 USM, Penang
Malaysia
;
    'Siang Guan Teoh' ?
;
School of Chemical Science
Universiti Sains Malaysia
11800 USM, Penang
Malaysia
;
    'Suchada Chantrapromma'
;
Additional correspondence author, e-mail: suchada.c@psu.ac.th.
;
;
Department of Chemistry
Faculty of Science
Prince of Songkla University
Hat-Yai, Songkhla 90112
Thailand
;
    'Hoong-Kun Fun' ?
;
X-ray Crystallography Unit
School of Physics
Universiti Sains Malaysia
11800 USM, Penang
Malaysia
;
    'Siu Mun Goh' ?
;
School of Chemical Science
Universiti Sains Malaysia
11800 USM, Penang
Malaysia
;
data_I
_audit_creation_method     SHELXL97
_chemical_name_systematic
;
catena-Poly[[[diaquanickel(II)]-di-\m-glycine] dichloride]
;
_chemical_name_common
;
;
_chemical_formula_moiety     'C4 H14 N2 Ni O6 2+ , 2Cl -'
_chemical_formula_sum     'C4 H14 Cl2 N2 Ni O6'
_chemical_formula_iupac     '[Ni (C2 H5 N O2)2 (H2 O)2] Cl2'
_chemical_formula_weight     315.76
_chemical_melting_point     ?
_chemical_melting_point_gt     442
_chemical_melting_point_lt     443
_symmetry_cell_setting     monoclinic
_symmetry_space_group_name_H-M     'P 21/c'
_symmetry_space_group_name_Hall     '-P 2ybc'
loop_
    _symmetry_equiv_pos_as_xyz
    'x, y, z'
    '-x, y+1/2, -z+1/2'
    '-x, -y, -z'
    'x, -y-1/2, z-1/2'
_cell_length_a     10.60060(10)
_cell_length_b     5.85790(10)
_cell_length_c     8.71130(10)
_cell_angle_alpha     90.00
_cell_angle_beta     90.4890(10)
_cell_angle_gamma     90.00
_cell_volume     540.928(12)
_cell_formula_units_Z     2
_cell_measurement_reflns_used     2372
_cell_measurement_theta_min     3.84
_cell_measurement_theta_max     34.92
_cell_measurement_temperature     100.00(10)
_exptl_crystal_description     block
_exptl_crystal_colour     green
_exptl_crystal_size_max     0.32
_exptl_crystal_size_mid     0.22
_exptl_crystal_size_min     0.12
_exptl_crystal_density_diffrn     1.939
_exptl_crystal_density_meas     ?
_exptl_crystal_density_method     'not measured'
_exptl_crystal_F_000     324
_exptl_absorpt_coefficient_mu     2.298
_exptl_absorpt_correction_type     multi-scan
_exptl_absorpt_process_details     '(SADABS; Bruker, 2005)'
_exptl_absorpt_correction_T_min     0.5304
_exptl_absorpt_correction_T_max     0.7748
_exptl_special_details
;
The low-temperature data was collected with the Oxford Cyrosystem Cobra
low-temperature attachment.
;
_diffrn_ambient_temperature     100.00(10)
_diffrn_radiation_type     MoK\a
_diffrn_radiation_wavelength     0.71073
_diffrn_radiation_source     'fine-focus sealed tube'
_diffrn_radiation_monochromator     graphite
_diffrn_measurement_device_type     'Bruker SMART APEX2 CCD area-detector'
_diffrn_measurement_method     \w
_diffrn_detector_area_resol_mean     8.33
_diffrn_reflns_number     11049
_diffrn_reflns_av_R_equivalents     0.0321
_diffrn_reflns_av_sigmaI/netI     0.0263
_diffrn_reflns_theta_min     3.84
_diffrn_reflns_theta_max     34.97
_diffrn_reflns_theta_full     34.97
_diffrn_measured_fraction_theta_max     0.997
_diffrn_measured_fraction_theta_full     0.997
_diffrn_reflns_limit_h_min     -17
_diffrn_reflns_limit_h_max     17
_diffrn_reflns_limit_k_min     -8
_diffrn_reflns_limit_k_max     9
_diffrn_reflns_limit_l_min     -14
_diffrn_reflns_limit_l_max     14
_diffrn_standards_number     0
_diffrn_standards_interval_count     ?
_diffrn_standards_interval_time     ?
_diffrn_standards_decay_%     ?
_refine_special_details
;
Refinement of <i>F</i>^2^ against ALL reflections. The weighted <i>R</i>-factor
<i>wR</i> and goodness of fit <i>S</i> are based on <i>F</i>^2^, conventional
<i>R</i>-factors <i>R</i> are based on <i>F</i>, with <i>F</i> set to zero for
negative <i>F</i>^2^. The threshold expression of <i>F</i>^2^ >
\s(<i>F</i>^2^) is used only for calculating <i>R</i>-factors(gt) <i>etc</i>.
and is not relevant to the choice of reflections for refinement.
<i>R</i>-factors based on <i>F</i>^2^ are statistically about twice as large
as those based on <i>F</i>, and <i>R</i>- factors based on ALL data will be
even larger.
;
_reflns_number_total     2372
_reflns_number_gt     2079
_reflns_threshold_expression     I>2\s(I)
_refine_ls_structure_factor_coef     Fsqd
_refine_ls_matrix_type     full
_refine_ls_R_factor_all     0.0281
_refine_ls_R_factor_gt     0.0226
_refine_ls_wR_factor_gt     0.0526
_refine_ls_wR_factor_ref     0.0559
_refine_ls_goodness_of_fit_ref     1.059
_refine_ls_restrained_S_all     1.059
_refine_ls_number_reflns     2372
_refine_ls_number_parameters     98
_refine_ls_number_restraints     0
_refine_ls_hydrogen_treatment     refall
_refine_ls_weighting_scheme     calc
_refine_ls_weighting_details
       'calc w = 1/[\s^2^(Fo^2^)+(0.0259P)^2^+0.1363P] where P=(Fo^2^+2Fc^2^)/3'
_atom_sites_solution_hydrogens     geom
_atom_sites_solution_primary     direct
_atom_sites_solution_secondary     difmap
_refine_ls_shift/su_max     0.001
_refine_ls_shift/su_max_lt     0.001
_refine_ls_shift/su_mean     0.000
_refine_diff_density_max     0.492
_refine_diff_density_min     -0.682
_refine_ls_extinction_method     none
_refine_ls_extinction_coef     ?
loop_
    _atom_type_symbol
    _atom_type_description
    _atom_type_scat_dispersion_real
    _atom_type_scat_dispersion_imag
    _atom_type_scat_source
    'C' 'C' 0.0033 0.0016
                         'International Tables Vol C Tables 4.2.6.8 and 6.1.1.4'
    'H' 'H' 0.0000 0.0000
                         'International Tables Vol C Tables 4.2.6.8 and 6.1.1.4'
    'N' 'N' 0.0061 0.0033
                         'International Tables Vol C Tables 4.2.6.8 and 6.1.1.4'
    'O' 'O' 0.0106 0.0060
                         'International Tables Vol C Tables 4.2.6.8 and 6.1.1.4'
    'Cl' 'Cl' 0.1484 0.1585
                         'International Tables Vol C Tables 4.2.6.8 and 6.1.1.4'
    'Ni' 'Ni' 0.3393 1.1124
                         'International Tables Vol C Tables 4.2.6.8 and 6.1.1.4'
_computing_data_collection     'APEX2 (Bruker, 2005)'
_computing_cell_refinement     'APEX2 (Bruker, 2005)'
_computing_data_reduction     'SAINT (Bruker, 2005)'
_computing_structure_solution     'SHELXTL (Sheldrick, 2008)'
_computing_structure_refinement     'SHELXTL (Sheldrick, 2008)'
_computing_molecular_graphics     'SHELXTL (Sheldrick, 2008)'
_computing_publication_material
;
SHELXTL (Sheldrick, 2008) and PLATON (Spek, 2003)
;
loop_
    _atom_site_type_symbol
    _atom_site_label
    _atom_site_fract_x
    _atom_site_fract_y
    _atom_site_fract_z
    _atom_site_U_iso_or_equiv
    _atom_site_adp_type
    _atom_site_calc_flag
    _atom_site_refinement_flags
    _atom_site_occupancy
    _atom_site_disorder_assembly
    _atom_site_disorder_group
    Ni Ni1 0.0000 0.0000 0.0000 0.00637(5) Uani d S 1 . .
    Cl Cl1 0.38948(2) -0.28198(5) -0.05133(3) 0.01159(6) Uani d . 1 . .
    O O1 0.14915(7) 0.13388(13) -0.11588(8) 0.00907(13) Uani d . 1 . .
    O O2 0.04973(7) 0.34293(14) -0.29470(8) 0.01009(14) Uani d . 1 . .
    N N1 0.37953(8) 0.22021(18) -0.21419(11) 0.00996(16) Uani d . 1 . .
    C C1 0.14619(9) 0.25515(18) -0.23533(11) 0.00790(16) Uani d . 1 . .
    C C2 0.27217(9) 0.2880(2) -0.31479(12) 0.01036(18) Uani d . 1 . .
    O O1W 0.10514(8) -0.28293(15) 0.04954(9) 0.01166(15) Uani d . 1 . .
    H H2A 0.2839(16) 0.444(3) -0.345(2) 0.017(4) Uiso d . 1 . .
    H H2B 0.2718(16) 0.195(3) -0.4024(19) 0.018(4) Uiso d . 1 . .
    H H1N1 0.4466(17) 0.204(3) -0.2731(19) 0.020(4) Uiso d . 1 . .
    H H2N1 0.3641(15) 0.088(3) -0.1668(19) 0.015(4) Uiso d . 1 . .
    H H3N1 0.3947(17) 0.323(3) -0.142(2) 0.025(5) Uiso d . 1 . .
    H H1W1 0.087(2) -0.324(4) 0.139(2) 0.038(6) Uiso d . 1 . .
    H H2W1 0.180(2) -0.284(3) 0.032(2) 0.032(5) Uiso d . 1 . .
loop_
    _atom_site_aniso_label
    _atom_site_aniso_U_11
    _atom_site_aniso_U_22
    _atom_site_aniso_U_33
    _atom_site_aniso_U_12
    _atom_site_aniso_U_13
    _atom_site_aniso_U_23
    Ni1 0.00560(8) 0.00757(9) 0.00594(8) -0.00004(6) 0.00067(5) 0.00022(6)
    Cl1 0.00941(10) 0.01139(12) 0.01402(11) 0.00140(8) 0.00280(8) 0.00077(8)
    O1 0.0083(3) 0.0107(4) 0.0082(3) -0.0006(3) 0.0007(2) 0.0023(2)
    O2 0.0085(3) 0.0132(4) 0.0086(3) 0.0018(3) 0.0000(2) 0.0022(3)
    N1 0.0075(3) 0.0121(4) 0.0103(4) -0.0001(3) 0.0009(3) 0.0021(3)
    C1 0.0079(4) 0.0085(4) 0.0074(4) -0.0009(3) 0.0011(3) -0.0007(3)
    C2 0.0071(4) 0.0145(5) 0.0095(4) 0.0000(3) 0.0007(3) 0.0033(3)
    O1W 0.0089(3) 0.0129(4) 0.0133(3) 0.0023(3) 0.0028(3) 0.0027(3)
_geom_special_details
;
All e.s.d.'s (except the e.s.d. in the dihedral angle between two l.s. planes)
are estimated using the full covariance matrix. The cell e.s.d.'s are taken
into account individually in the estimation of e.s.d.'s in distances, angles
and torsion angles; correlations between e.s.d.'s in cell parameters are only
used when they are defined by crystal symmetry. An approximate (isotropic)
treatment of cell e.s.d.'s is used for estimating e.s.d.'s involving l.s.
planes.
;
loop_
    _geom_bond_atom_site_label_1
    _geom_bond_atom_site_label_2
    _geom_bond_site_symmetry_2
    _geom_bond_distance
    _geom_bond_publ_flag
    Ni1 O1 3 2.0398(7) ?
    Ni1 O1 . 2.0399(7) ?
    Ni1 O1W 3 2.0413(8) ?
    Ni1 O1W . 2.0414(8) ?
    Ni1 O2 4_566 2.0753(7) ?
    Ni1 O2 2_544 2.0753(7) ?
    O1 C1 . 1.2601(12) ?
    O2 C1 . 1.2524(12) ?
    O2 Ni1 2_554 2.0753(7) ?
    N1 C2 . 1.4845(14) ?
    N1 H1N1 . 0.885(18) ?
    N1 H2N1 . 0.893(18) ?
    N1 H3N1 . 0.884(19) ?
    C1 C2 . 1.5217(14) ?
    C2 H2A . 0.959(18) ?
    C2 H2B . 0.939(17) ?
    O1W H1W1 . 0.84(2) ?
    O1W H2W1 . 0.81(2) ?
loop_
    _geom_angle_atom_site_label_1
    _geom_angle_atom_site_label_2
    _geom_angle_atom_site_label_3
    _geom_angle_site_symmetry_1
    _geom_angle_site_symmetry_3
    _geom_angle
    _geom_angle_publ_flag
    O1 Ni1 O1 3 . 180.0 ?
    O1 Ni1 O1W 3 3 89.58(3) ?
    O1 Ni1 O1W . 3 90.42(3) ?
    O1 Ni1 O1W 3 . 90.42(3) ?
    O1 Ni1 O1W . . 89.58(3) ?
    O1W Ni1 O1W 3 . 180.0 ?
    O1 Ni1 O2 3 4_566 86.34(3) ?
    O1 Ni1 O2 . 4_566 93.66(3) ?
    O1W Ni1 O2 3 4_566 87.50(3) ?
    O1W Ni1 O2 . 4_566 92.50(3) ?
    O1 Ni1 O2 3 2_544 93.66(3) ?
    O1 Ni1 O2 . 2_544 86.34(3) ?
    O1W Ni1 O2 3 2_544 92.50(3) ?
    O1W Ni1 O2 . 2_544 87.50(3) ?
    O2 Ni1 O2 4_566 2_544 180.0 ?
    C1 O1 Ni1 . . 127.70(7) ?
    C1 O2 Ni1 . 2_554 137.59(7) ?
    C2 N1 H1N1 . . 107.6(11) ?
    C2 N1 H2N1 . . 111.2(11) ?
    H1N1 N1 H2N1 . . 109.0(15) ?
    C2 N1 H3N1 . . 111.7(12) ?
    H1N1 N1 H3N1 . . 110.1(16) ?
    H2N1 N1 H3N1 . . 107.3(16) ?
    O2 C1 O1 . . 125.94(9) ?
    O2 C1 C2 . . 118.48(9) ?
    O1 C1 C2 . . 115.54(9) ?
    N1 C2 C1 . . 111.66(8) ?
    N1 C2 H2A . . 108.4(10) ?
    C1 C2 H2A . . 111.2(10) ?
    N1 C2 H2B . . 108.8(10) ?
    C1 C2 H2B . . 107.4(10) ?
    H2A C2 H2B . . 109.4(14) ?
    Ni1 O1W H1W1 . . 107.7(15) ?
    Ni1 O1W H2W1 . . 120.0(14) ?
    H1W1 O1W H2W1 . . 114(2) ?
loop_
    _geom_torsion_atom_site_label_1
    _geom_torsion_atom_site_label_2
    _geom_torsion_atom_site_label_3
    _geom_torsion_atom_site_label_4
    _geom_torsion_site_symmetry_1
    _geom_torsion_site_symmetry_2
    _geom_torsion_site_symmetry_3
    _geom_torsion_site_symmetry_4
    _geom_torsion
    _geom_torsion_publ_flag
    O1W Ni1 O1 C1 3 . . . -35.21(9) ?
    O1W Ni1 O1 C1 . . . . 144.79(9) ?
    O2 Ni1 O1 C1 4_566 . . . -122.74(9) ?
    O2 Ni1 O1 C1 2_544 . . . 57.26(9) ?
    Ni1 O2 C1 O1 2_554 . . . -167.25(8) ?
    Ni1 O2 C1 C2 2_554 . . . 10.54(16) ?
    Ni1 O1 C1 O2 . . . . 10.33(16) ?
    Ni1 O1 C1 C2 . . . . -167.51(7) ?
    O2 C1 C2 N1 . . . . 167.23(9) ?
    O1 C1 C2 N1 . . . . -14.75(14) ?
loop_
    _geom_hbond_atom_site_label_D
    _geom_hbond_atom_site_label_H
    _geom_hbond_atom_site_label_A
    _geom_hbond_site_symmetry_A
    _geom_hbond_distance_DH
    _geom_hbond_distance_HA
    _geom_hbond_distance_DA
    _geom_hbond_angle_DHA
    _geom_hbond_publ_flag
    N1 H1N1 Cl1 2_654 0.886(18) 2.326(17) 3.2021(9) 170.2(15) y
    N1 H2N1 Cl1 1_555 0.893(17) 2.404(17) 3.2673(11) 162.7(14) y
    N1 H3N1 Cl1 1_565 0.884(18) 2.446(18) 3.2442(11) 150.4(15) y
    O1W H1W1 O2 3_555 0.840(18) 2.00(2) 2.7276(11) 145(2) y
    O1W H2W1 Cl1 1_555 0.81(2) 2.34(2) 3.1468(9) 172.8(17) y
    C2 H2B O1 4_565 0.938(17) 2.472(17) 2.9549(13) 112.0(13) y
