# Supplementary material for: catena-Poly[[[diaqua­nickel(II)]-di-μ-glycine] dichloride]
Source: Acta Crystallogr Sect E Struct Rep Online. 2008 Jun 7;64(Pt 7):m865–6. doi: 10.1107/S1600536808015894 (PMC2961767; doi:10.1107/S1600536808015894)
Supplement: Supplementary file 2 [file e-64-0m865-Isup2.hkl]

# 
# h,k,l, Fc-squared, Fo-squared, sigma(Fo-squared) and status flag 
# 
data_I
_shelx_title ' 3cnam in P2(1)/c  (100K)' 
_shelx_refln_list_code          4 
_shelx_F_calc_maximum      116.99 
_exptl_crystal_F_000       324.00 
_reflns_d_resolution_high  0.6200 
 
loop_ 
 _symmetry_equiv_pos_as_xyz 
 'x, y, z' 
 '-x, y+1/2, -z+1/2' 
 '-x, -y, -z' 
 'x, -y-1/2, z-1/2' 
 
_cell_length_a    10.6006 
_cell_length_b     5.8579 
_cell_length_c     8.7113 
_cell_angle_alpha  90.000 
_cell_angle_beta   90.489 
_cell_angle_gamma  90.000 
 
_shelx_F_squared_multiplier     1.000 
 
loop_ 
 _refln_index_h 
 _refln_index_k 
 _refln_index_l 
 _refln_F_squared_calc 
 _refln_F_squared_meas 
 _refln_F_squared_sigma 
 _refln_observed_status 
   2   0   0     3361.66     3502.68     43.94 o 
   3   0   0     3991.66     4061.94     51.36 o 
   4   0   0     2751.15     2727.43     32.03 o 
   5   0   0     4294.80     4219.79     48.58 o 
   6   0   0      127.28      121.32      3.58 o 
   7   0   0     1931.98     1919.45     22.22 o 
   8   0   0     5071.60     5082.92     52.27 o 
   9   0   0      534.07      552.03     14.29 o 
  10   0   0     1020.71     1083.55     19.09 o 
  11   0   0      236.08      250.75     11.54 o 
  12   0   0        2.81        4.06      2.71 o 
  13   0   0     1542.37     1631.03     38.50 o 
  14   0   0        3.41       10.84      3.98 o 
  15   0   0      584.14      614.82     22.56 o 
  16   0   0      129.12      151.13     12.29 o 
  17   0   0       56.61       52.10      8.37 o 
   1   1   0      654.10      614.91      6.37 o 
   2   1   0     1654.51     2010.59     20.33 o 
   3   1   0     1331.24     1443.97     15.55 o 
   4   1   0      136.28      144.25      3.12 o 
   5   1   0       70.57       75.10      3.14 o 
   6   1   0      293.19      283.71      4.00 o 
   7   1   0     1912.66     1939.59     15.92 o 
   8   1   0      354.60      360.18      5.33 o 
   9   1   0      653.25      675.97      9.83 o 
  10   1   0        4.61        5.27      1.31 o 
  11   1   0     1063.12     1023.37     14.81 o 
  12   1   0        8.64        6.46      2.02 o 
  13   1   0      558.39      517.35     13.09 o 
  14   1   0       42.22       42.82      4.73 o 
  15   1   0      284.72      289.31     10.87 o 
  16   1   0       13.51       12.70      4.43 o 
  17   1   0       65.86       53.86      7.58 o 
   0   2   0     7754.75     7476.91    123.85 o 
   1   2   0     3570.33     3543.99     29.99 o 
   2   2   0     1497.21     1547.45     15.10 o 
   3   2   0      773.94      784.30      9.80 o 
   4   2   0    10687.29    10267.24    170.45 o 
   5   2   0      235.74      240.26      5.04 o 
   6   2   0     3704.12     3702.32     32.30 o 
   7   2   0      847.54      859.95     12.20 o 
   8   2   0       42.76       43.52      3.07 o 
   9   2   0     3630.06     3557.13     37.43 o 
  10   2   0       60.87       66.19      4.31 o 
  11   2   0      508.07      487.55     10.95 o 
  12   2   0     1275.85     1266.19     23.63 o 
  13   2   0        5.44        0.02      2.27 o 
  14   2   0     1072.27     1084.21     22.92 o 
  15   2   0       55.79       46.80      8.72 o 
  16   2   0      207.81      222.80     13.04 o 
   1   3   0      277.03      256.88      4.26 o 
   2   3   0       12.49       10.27      1.06 o 
   3   3   0     1409.35     1452.19     14.46 o 
   4   3   0       18.79       18.42      1.43 o 
   5   3   0       71.14       65.47      2.91 o 
   6   3   0      213.70      216.71      5.15 o 
   7   3   0      425.39      435.11      8.41 o 
   8   3   0       12.71       12.50      2.04 o 
   9   3   0       70.01       72.39      4.40 o 
  10   3   0        5.15        6.41      1.91 o 
  11   3   0      294.91      284.89      9.12 o 
  12   3   0      125.36      117.26      9.30 o 
  13   3   0      144.08      142.76      8.45 o 
  14   3   0        8.79        4.79      3.19 o 
  15   3   0      137.00      132.40      9.03 o 
  16   3   0        4.71        3.60      3.81 o 
   0   4   0     3972.36     4131.06     47.27 o 
   1   4   0       34.46       32.79      1.54 o 
   2   4   0      836.81      818.64      9.67 o 
   3   4   0     1815.19     1828.92     17.08 o 
   4   4   0        8.67       11.70      1.74 o 
   5   4   0     1778.16     1827.68     20.11 o 
   6   4   0       80.08       85.62      3.91 o 
   7   4   0      588.33      572.45     10.26 o 
   8   4   0     2293.72     2264.34     28.74 o 
   9   4   0       94.09       96.04      5.50 o 
  10   4   0     1716.56     1692.51     24.57 o 
  11   4   0      599.84      585.07     17.02 o 
  12   4   0       83.42       86.29      7.05 o 
  13   4   0      619.46      600.97     16.88 o 
  14   4   0        4.23        3.26      3.41 o 
  15   4   0      329.26      298.57     13.06 o 
   1   5   0      120.69      113.51      4.53 o 
   2   5   0        4.46        6.26      1.87 o 
   3   5   0      498.01      514.53     11.55 o 
   4   5   0        3.22        4.53      2.16 o 
   5   5   0        4.67        3.09      1.63 o 
   6   5   0      152.32      162.24      6.58 o 
   7   5   0       29.59       25.56      4.89 o 
   8   5   0       60.33       64.21      4.65 o 
   9   5   0        4.07        2.28      2.30 o 
  10   5   0        0.57       -0.62      2.42 o 
  11   5   0       45.61       34.72      5.77 o 
  12   5   0       79.11       59.66      6.33 o 
  13   5   0       15.19        9.83      3.93 o 
  14   5   0        5.50        3.39      3.63 o 
   0   6   0      145.35      143.72     10.02 o 
   1   6   0     1104.80     1070.10     23.92 o 
   2   6   0      698.52      730.62     16.60 o 
   3   6   0      541.31      561.17     14.34 o 
   4   6   0     1314.96     1330.31     24.70 o 
   5   6   0      187.17      185.19      8.88 o 
   6   6   0      458.97      445.37     13.39 o 
   7   6   0      182.21      174.24     15.08 o 
   8   6   0       18.23       15.20      3.79 o 
   9   6   0      385.63      377.95     13.40 o 
  10   6   0       46.52       49.45      6.27 o 
  11   6   0      160.34      164.70     13.81 o 
  12   6   0      200.54      200.75     13.39 o 
  13   6   0       25.67       12.29      5.44 o 
   1   7   0        6.19        7.36      4.66 o 
   2   7   0       39.80       30.65      5.26 o 
   3   7   0        3.95        6.12      3.50 o 
   4   7   0       26.92       17.48      4.06 o 
   5   7   0       93.30       91.79      7.45 o 
   6   7   0       45.08       33.86      5.02 o 
   7   7   0        2.79        0.72      2.95 o 
   8   7   0        1.50        1.74      3.37 o 
   9   7   0       25.30       28.88      5.54 o 
  10   7   0        0.03        1.63      3.74 o 
  11   7   0       22.59       17.53      5.01 o 
   0   8   0      450.02      429.19     29.41 o 
   1   8   0      400.78      406.92     21.58 o 
   2   8   0      183.69      179.03     14.71 o 
   3   8   0       37.64       48.86      7.35 o 
   4   8   0       53.23       58.50      7.78 o 
   5   8   0      205.70      199.88     13.82 o 
   6   8   0      404.45      372.77     14.23 o 
   7   8   0      405.71      418.42     15.36 o 
   8   8   0      211.31      218.22     12.24 o 
   9   8   0       99.59       95.02      9.24 o 
   1   9   0       51.67       32.07      8.69 o 
   2   9   0       46.44       39.65     10.86 o 
   3   9   0       71.06       82.14     14.55 o 
   4   9   0        8.30        1.09      5.85 o 
   5   9   0       53.86       43.19      7.60 o 
 -16   1   1      113.64      123.00      7.87 o 
 -15   1   1      121.31      111.60      7.04 o 
 -14   1   1      318.80      296.40     11.44 o 
 -13   1   1      263.26      254.22      8.81 o 
 -12   1   1      502.79      487.51     10.63 o 
 -11   1   1      453.09      437.70     10.03 o 
 -10   1   1      162.69      172.14      4.70 o 
  -9   1   1      570.86      564.71      8.56 o 
  -8   1   1      848.59      846.46      9.37 o 
  -7   1   1     1899.04     1895.63     16.11 o 
  -6   1   1     3271.92     3208.14     29.74 o 
  -5   1   1     3126.52     3154.08     30.87 o 
  -4   1   1     4095.76     4176.36     40.26 o 
  -3   1   1     1358.49     1387.40     14.03 o 
  -2   1   1     1444.14     1374.06     14.49 o 
  -1   1   1     3919.27     3842.99     33.85 o 
   0   1   1     3096.41     2946.50     28.60 o 
   1   1   1     4590.05     4420.13     41.51 o 
   2   1   1     2215.23     2161.37     23.40 o 
   3   1   1     1359.04     1280.26     13.19 o 
   4   1   1      985.57      925.53     11.80 o 
   5   1   1      219.47      205.14      3.61 o 
   6   1   1     1400.38     1404.13     12.61 o 
   7   1   1     1362.85     1344.00     12.61 o 
   8   1   1      542.65      537.47      7.37 o 
   9   1   1      793.49      788.94     10.28 o 
  10   1   1      235.18      239.18      5.79 o 
  11   1   1      325.08      325.96      7.63 o 
  12   1   1      460.95      475.98     11.05 o 
  13   1   1      352.91      351.18     10.47 o 
  14   1   1      801.27      791.18     21.65 o 
  15   1   1      363.82      351.29     14.61 o 
  16   1   1      203.13      175.95     11.76 o 
 -16   2   1       27.41       17.49      4.87 o 
 -15   2   1       15.61       12.75      6.15 o 
 -14   2   1       20.54       24.02      4.35 o 
 -13   2   1      180.45      173.60     11.75 o 
 -12   2   1       42.17       41.20      3.77 o 
 -11   2   1       55.02       59.88      3.96 o 
 -10   2   1        6.75        8.19      1.55 o 
  -9   2   1       36.07       31.59      2.80 o 
  -8   2   1      674.54      668.75     10.33 o 
  -7   2   1       16.84       16.34      1.22 o 
  -6   2   1      260.94      279.06      4.09 o 
  -5   2   1        0.30       -1.07      0.54 o 
  -4   2   1      822.24      855.88      8.91 o 
  -3   2   1      158.03      146.97      3.25 o 
  -2   2   1       16.26       18.28      1.34 o 
  -1   2   1      169.60      181.91      4.02 o 
   0   2   1        5.87        4.00      0.60 o 
   1   2   1     3681.80     3729.72     33.61 o 
   2   2   1      489.77      548.45      6.68 o 
   3   2   1     2089.13     2210.79     25.33 o 
   4   2   1      479.40      515.36     11.14 o 
   5   2   1      650.63      673.46      9.26 o 
   6   2   1       58.71       69.64      2.82 o 
   7   2   1      379.68      403.69      7.16 o 
   8   2   1        0.27       -0.14      1.00 o 
   9   2   1       22.58       22.47      2.46 o 
  10   2   1      106.81      112.37      5.30 o 
  11   2   1       23.90       15.82      2.80 o 
  12   2   1      125.97      122.16      6.45 o 
  13   2   1      129.18      131.55      7.93 o 
  14   2   1        3.49        1.32      2.74 o 
  15   2   1        7.85        8.39      3.60 o 
  16   2   1       31.65       31.32      6.06 o 
 -16   3   1      252.37      258.63     14.03 o 
 -15   3   1      407.03      397.45     13.93 o 
 -14   3   1      130.37      116.52      8.14 o 
 -13   3   1      615.02      597.99     16.04 o 
 -12   3   1      228.78      216.82      9.27 o 
 -11   3   1      472.21      457.32     12.80 o 
 -10   3   1     1958.41     1935.77     32.20 o 
  -9   3   1      455.09      466.44      9.39 o 
  -8   3   1      882.51      887.88     13.38 o 
  -7   3   1      261.42      254.85      5.89 o 
  -6   3   1        4.63        4.56      1.24 o 
  -5   3   1      435.34      429.69      7.61 o 
  -4   3   1        3.31        3.29      0.81 o 
  -3   3   1     2004.31     2001.53     17.01 o 
  -2   3   1     2315.45     2286.27     22.28 o 
  -1   3   1      420.57      419.76      5.65 o 
   0   3   1     2954.75     2865.11     28.61 o 
   1   3   1      472.67      473.47      6.40 o 
   2   3   1     1649.17     1682.71     16.28 o 
   3   3   1     2514.02     2518.01     23.08 o 
   4   3   1     1003.75      984.34     21.41 o 
   5   3   1     4045.72     4075.63     39.96 o 
   6   3   1      724.53      738.03     11.29 o 
   7   3   1      560.15      548.07      9.03 o 
   8   3   1     2051.44     2003.80     23.35 o 
   9   3   1      397.72      378.02     10.19 o 
  10   3   1     1455.29     1431.89     21.54 o 
  11   3   1      563.80      579.00     13.60 o 
  12   3   1      170.73      167.49      8.66 o 
  13   3   1      400.35      418.17     17.58 o 
  14   3   1       49.92       57.90      6.50 o 
  15   3   1       98.15      118.83      8.81 o 
  16   3   1      187.92      174.48     11.70 o 
 -15   4   1      101.72       87.24      8.06 o 
 -14   4   1        0.01        1.19      3.17 o 
 -13   4   1      298.31      294.66     14.95 o 
 -12   4   1       80.36       80.02      7.61 o 
 -11   4   1      266.42      253.78     10.09 o 
 -10   4   1        4.50        5.90      2.78 o 
  -9   4   1        3.34        2.96      1.72 o 
  -8   4   1      353.00      355.61      8.85 o 
  -7   4   1      615.51      595.99     12.83 o 
  -6   4   1      213.73      220.84      7.81 o 
  -5   4   1       64.46       64.45      3.54 o 
  -4   4   1      288.41      311.41      5.87 o 
  -3   4   1      778.52      786.47     13.68 o 
  -2   4   1      125.18      126.20      3.11 o 
  -1   4   1       17.46       19.10      1.09 o 
   0   4   1        5.14        8.18      1.26 o 
   1   4   1     1946.82     2004.45     16.68 o 
   2   4   1       69.81       71.02      2.28 o 
   3   4   1      718.36      726.78      8.18 o 
   4   4   1      189.46      206.56      4.60 o 
   5   4   1      442.86      440.54      7.78 o 
   6   4   1       89.39       91.47      4.43 o 
   7   4   1      391.42      381.86      8.19 o 
   8   4   1        0.04        1.98      1.42 o 
   9   4   1        5.96        7.02      2.07 o 
  10   4   1      309.49      294.37      8.77 o 
  11   4   1      225.19      232.77      9.84 o 
  12   4   1       33.02       27.53      5.89 o 
  13   4   1       51.75       58.83      6.25 o 
  14   4   1       39.32       35.39      5.51 o 
  15   4   1       70.04       64.39      8.74 o 
 -14   5   1      437.47      425.17     15.04 o 
 -13   5   1        6.96        8.03      4.75 o 
 -12   5   1      281.38      265.13     17.18 o 
 -11   5   1      306.02      285.40     11.34 o 
 -10   5   1        2.10        1.63      2.60 o 
  -9   5   1     1017.00      959.73     20.89 o 
  -8   5   1      264.57      245.77      8.63 o 
  -7   5   1      486.30      496.69     10.16 o 
  -6   5   1      986.83      986.90     17.21 o 
  -5   5   1      170.14      176.43      6.96 o 
  -4   5   1     2755.44     2753.57     35.84 o 
  -3   5   1      452.14      443.92     10.46 o 
  -2   5   1      411.56      430.70      9.21 o 
  -1   5   1     1846.60     1878.33     26.77 o 
   0   5   1       11.91        7.82      2.09 o 
   1   5   1      732.10      757.18     11.90 o 
   2   5   1      455.00      449.09      8.54 o 
   3   5   1      615.91      636.59     12.43 o 
   4   5   1     2856.17     2810.72     40.05 o 
   5   5   1       86.56       84.39      5.78 o 
   6   5   1     1122.38     1088.18     25.97 o 
   7   5   1      579.53      562.48     25.06 o 
   8   5   1       41.53       34.96      4.55 o 
   9   5   1      672.73      626.23     19.13 o 
  10   5   1       40.53       38.67      4.96 o 
  11   5   1      401.45      377.50     13.02 o 
  12   5   1      509.90      482.88     18.69 o 
  13   5   1       11.97       15.84      4.18 o 
  14   5   1      845.74      826.64     25.74 o 
 -13   6   1      204.19      210.06     13.97 o 
 -12   6   1       90.61       91.14      7.31 o 
 -11   6   1      314.67      322.92     14.51 o 
 -10   6   1       16.60       19.97      4.00 o 
  -9   6   1      103.06       95.09      7.05 o 
  -8   6   1       48.17       62.78      8.52 o 
  -7   6   1     1372.99     1381.14     26.79 o 
  -6   6   1       84.22       78.61      6.95 o 
  -5   6   1      137.50      121.16      7.49 o 
  -4   6   1       79.84       72.92      6.00 o 
  -3   6   1      983.90      976.40     20.19 o 
  -2   6   1      137.88      131.86      8.60 o 
  -1   6   1       16.12        7.03      3.85 o 
   0   6   1        5.24       -1.36      2.86 o 
   1   6   1      703.75      693.59     18.27 o 
   2   6   1      862.04      838.19     17.92 o 
   3   6   1       65.31       60.55      5.39 o 
   4   6   1       47.27       32.52      6.71 o 
   5   6   1      271.90      283.95     10.23 o 
   6   6   1      325.21      318.56     11.16 o 
   7   6   1      163.92      172.14     10.24 o 
   8   6   1        4.19        2.84      2.97 o 
   9   6   1        3.53        0.32      3.13 o 
  10   6   1      266.32      294.68     12.52 o 
  11   6   1      455.33      440.99     21.99 o 
  12   6   1       11.20        2.15      4.40 o 
  13   6   1        0.67       -0.81      4.15 o 
 -11   7   1       84.96       79.52      8.37 o 
 -10   7   1      636.75      672.12     22.26 o 
  -9   7   1        3.87        1.51      3.66 o 
  -8   7   1      360.91      375.52     13.93 o 
  -7   7   1      357.96      364.88     16.58 o 
  -6   7   1      232.43      236.67     11.11 o 
  -5   7   1     1051.74     1038.12     26.31 o 
  -4   7   1        2.03        1.25      2.79 o 
  -3   7   1      616.38      625.72     19.13 o 
  -2   7   1      656.74      683.87     19.92 o 
  -1   7   1       50.32       47.34      8.64 o 
   0   7   1     1957.23     1892.97     55.65 o 
   1   7   1      343.22      331.43     29.45 o 
   2   7   1      465.80      467.14     16.03 o 
   3   7   1      225.17      206.11     12.39 o 
   4   7   1      161.79      175.92     12.27 o 
   5   7   1      548.13      548.43     15.73 o 
   6   7   1        4.01        7.58      3.33 o 
   7   7   1      106.80      106.49      8.37 o 
   8   7   1     1179.70     1201.46     48.77 o 
   9   7   1       24.81       13.63      5.25 o 
  10   7   1      440.49      430.71     15.68 o 
  11   7   1       46.79       36.72      6.31 o 
  -9   8   1      100.05       91.87      9.01 o 
  -8   8   1       32.49       26.55      5.64 o 
  -7   8   1      766.24      750.33     32.79 o 
  -6   8   1       34.03       34.72      5.93 o 
  -5   8   1       39.74       37.81     10.64 o 
  -4   8   1       88.46       81.42     10.55 o 
  -3   8   1      558.15      583.60     19.78 o 
  -2   8   1       47.01       58.82      9.87 o 
  -1   8   1       56.64       70.32     17.94 o 
   0   8   1       45.37       32.04      7.81 o 
   1   8   1      306.95      349.45     27.74 o 
   2   8   1      479.37      485.99     22.41 o 
   3   8   1       33.55       18.68     12.82 o 
   4   8   1       10.98       11.65      5.75 o 
   5   8   1      225.88      217.81     14.44 o 
   6   8   1      137.95      136.05      9.80 o 
   7   8   1       98.81      102.84      9.03 o 
   8   8   1       14.13        7.45      4.42 o 
   9   8   1       30.67       35.73      6.42 o 
  -5   9   1       14.48       15.13      5.81 o 
  -4   9   1      474.24      537.38     25.15 o 
  -3   9   1       15.66       18.04      7.23 o 
  -2   9   1       18.97        6.15      6.41 o 
  -1   9   1      370.65      390.03     21.24 o 
   0   9   1        3.02       -0.42      5.74 o 
   1   9   1      295.29      290.27     34.75 o 
   2   9   1      128.61      123.73     13.95 o 
   3   9   1      132.06      101.99     12.92 o 
   4   9   1      763.33      783.89     30.96 o 
   5   9   1       24.54       13.72     10.30 o 
 -16   0   2       10.80        4.42      4.18 o 
 -15   0   2      377.92      385.29     16.51 o 
 -14   0   2      287.45      287.24     13.38 o 
 -13   0   2      723.62      765.95     22.28 o 
 -12   0   2     2282.82     2291.77     46.39 o 
 -11   0   2      279.41      294.04     13.83 o 
 -10   0   2     4528.61     4508.61     59.30 o 
  -9   0   2      494.43      461.91     10.23 o 
  -8   0   2      694.26      677.81     12.19 o 
  -7   0   2     1890.02     1950.73     33.86 o 
  -6   0   2        6.77       13.25      2.98 o 
  -5   0   2    10190.57     9870.63    174.16 o 
  -4   0   2     2851.24     2835.89     44.49 o 
  -3   0   2       49.18       42.54      2.52 o 
  -2   0   2     8597.79     7722.81     93.64 o 
  -1   0   2        5.53       -2.03      1.02 o 
   0   0   2     1887.32     2093.78     30.60 o 
   1   0   2     1953.71     1868.61     27.98 o 
   2   0   2      223.56      248.13      4.79 o 
   3   0   2     5157.79     5229.12     58.44 o 
   4   0   2     1585.82     1758.94     25.09 o 
   5   0   2       15.35        8.92      2.08 o 
   6   0   2     1554.63     1548.83     20.58 o 
   7   0   2      197.95      210.27      5.28 o 
   8   0   2     4485.05     4570.74     52.35 o 
   9   0   2     1707.22     1773.67     24.65 o 
  10   0   2     2396.69     2377.15     35.28 o 
  11   0   2     1021.77     1051.30     20.42 o 
  12   0   2       10.73        6.99      4.36 o 
  13   0   2      877.90      835.17     61.47 o 
  14   0   2      119.20      119.08     13.72 o 
  15   0   2      206.97      226.85     23.67 o 
  16   0   2      741.99      775.30     43.30 o 
 -16   1   2      200.41      182.26      8.78 o 
 -15   1   2       21.04       17.82      3.64 o 
 -14   1   2       41.12       36.08      4.59 o 
 -13   1   2        5.67        1.20      1.92 o 
 -12   1   2      506.03      526.27     11.92 o 
 -11   1   2      480.88      475.13      8.40 o 
 -10   1   2       90.35       93.87      3.87 o 
  -9   1   2      187.21      198.78      4.27 o 
  -8   1   2      622.22      571.82      9.46 o 
  -7   1   2     1865.76     1907.07     16.97 o 
  -6   1   2       25.37       29.13      2.69 o 
  -5   1   2       98.78      105.32      2.89 o 
  -4   1   2      571.23      668.96      9.33 o 
  -3   1   2    12530.65    12019.09    137.65 o 
  -2   1   2      283.28      267.24      3.69 o 
  -1   1   2     2441.20     2406.33     21.82 o 
   0   1   2       43.67       59.84      1.67 o 
   1   1   2    13687.10    12302.74    157.32 o 
   2   1   2      481.23      514.69     13.00 o 
   3   1   2      822.90      795.17      9.22 o 
   4   1   2      342.21      358.03      8.24 o 
   5   1   2      916.98      883.63     10.44 o 
   6   1   2     1983.69     2050.77     17.60 o 
   7   1   2      776.62      781.27      8.68 o 
   8   1   2      519.22      501.06      8.21 o 
   9   1   2      912.34      897.05     12.39 o 
  10   1   2      705.06      700.79     11.07 o 
  11   1   2      536.90      537.48     11.53 o 
  12   1   2       55.71       55.05      5.27 o 
  13   1   2        0.01       -0.29      2.25 o 
  14   1   2      167.78      181.45      9.47 o 
  15   1   2      577.77      578.03     27.07 o 
  16   1   2       88.15       92.75      9.39 o 
 -16   2   2      597.92      605.13     19.87 o 
 -15   2   2       41.60       40.28      6.03 o 
 -14   2   2     1857.27     1825.84     56.59 o 
 -13   2   2      170.93      163.01      9.69 o 
 -12   2   2        5.85        3.00      1.55 o 
 -11   2   2     1035.54      995.71     16.55 o 
 -10   2   2      139.05      134.12      6.04 o 
  -9   2   2      780.43      826.78     11.10 o 
  -8   2   2      910.14      930.25     10.12 o 
  -7   2   2      680.01      686.07      7.99 o 
  -6   2   2     5616.03     5580.97     44.05 o 
  -5   2   2       38.92       43.13      1.92 o 
  -4   2   2     1743.38     1732.39     16.80 o 
  -3   2   2     3042.17     3098.31     28.40 o 
  -2   2   2       46.01       59.81      1.69 o 
  -1   2   2     4148.32     4074.52     47.80 o 
   0   2   2     1242.30     1328.53     14.36 o 
   1   2   2     2603.33     2645.73     24.79 o 
   2   2   2     4801.75     4717.58     49.22 o 
   3   2   2      236.76      241.96      4.58 o 
   4   2   2     6892.98     6671.76     81.11 o 
   5   2   2     1894.37     2018.33     20.87 o 
   6   2   2      722.02      760.49      9.76 o 
   7   2   2     2559.02     2555.70     25.80 o 
   8   2   2       25.76       20.97      2.19 o 
   9   2   2      530.12      533.58      9.39 o 
  10   2   2       25.76       23.27      3.26 o 
  11   2   2      113.43      116.49      5.44 o 
  12   2   2     1410.82     1418.28     23.38 o 
  13   2   2       86.92       93.73      6.47 o 
  14   2   2      655.35      672.89     21.04 o 
  15   2   2      386.30      393.63     18.87 o 
  16   2   2       15.16       10.59      4.94 o 
 -16   3   2       99.09      106.04      9.86 o 
 -15   3   2        0.95        1.59      3.08 o 
 -14   3   2       17.34       21.16      4.27 o 
 -13   3   2      137.06      134.17      8.13 o 
 -12   3   2      156.44      168.19      8.39 o 
 -11   3   2      212.29      222.04      8.79 o 
 -10   3   2      119.63      111.30      5.47 o 
  -9   3   2      135.64      130.50      5.13 o 
  -8   3   2      590.04      573.72     12.46 o 
  -7   3   2      553.14      560.10      9.11 o 
  -6   3   2       41.20       43.96      2.32 o 
  -5   3   2       14.00       16.72      1.40 o 
  -4   3   2      350.20      359.07      5.59 o 
  -3   3   2     1399.55     1406.81     12.57 o 
  -2   3   2      462.61      467.34      6.70 o 
  -1   3   2      665.19      734.63     12.41 o 
   0   3   2      315.16      314.54      8.46 o 
   1   3   2     3179.13     3309.33     30.76 o 
   2   3   2       69.24       68.83      2.62 o 
   3   3   2      854.53      882.53     11.26 o 
   4   3   2        8.83       13.98      1.88 o 
   5   3   2     1140.05     1168.89     13.21 o 
   6   3   2       92.90       97.75      4.08 o 
   7   3   2     1365.32     1356.52     16.52 o 
   8   3   2       57.10       53.15      3.47 o 
   9   3   2      534.54      515.87     10.04 o 
  10   3   2      204.86      206.02      7.77 o 
  11   3   2      393.49      393.06     10.04 o 
  12   3   2       90.10       80.69      6.65 o 
  13   3   2       20.43       18.96      4.06 o 
  14   3   2       71.89       60.61      6.67 o 
  15   3   2      205.04      192.76     10.88 o 
  16   3   2      227.88      220.64     16.94 o 
 -15   4   2      617.92      608.25     17.98 o 
 -14   4   2        3.74        3.00      3.37 o 
 -13   4   2      192.51      189.51      9.87 o 
 -12   4   2      424.82      413.96     13.19 o 
 -11   4   2       17.16       19.11      3.63 o 
 -10   4   2     1504.46     1435.29     25.82 o 
  -9   4   2      369.24      329.13     11.56 o 
  -8   4   2      406.80      398.90      9.91 o 
  -7   4   2      426.47      431.72     12.66 o 
  -6   4   2      167.62      166.27      6.21 o 
  -5   4   2      906.82      886.37     15.00 o 
  -4   4   2      391.59      410.39      7.97 o 
  -3   4   2      921.89      958.79     13.40 o 
  -2   4   2     4999.72     5036.51     49.87 o 
  -1   4   2     1099.58     1136.64     15.86 o 
   0   4   2     2035.85     1958.11     21.17 o 
   1   4   2      686.57      685.46      8.19 o 
   2   4   2      395.77      421.05      5.41 o 
   3   4   2     2890.06     2961.76     22.15 o 
   4   4   2      454.84      471.35      7.86 o 
   5   4   2     1636.42     1681.67     19.80 o 
   6   4   2     1128.30     1122.92     16.63 o 
   7   4   2       40.68       43.36      3.25 o 
   8   4   2      650.23      673.02     17.11 o 
   9   4   2      145.54      141.70      6.31 o 
  10   4   2      715.04      716.42     15.57 o 
  11   4   2      581.59      560.20     15.39 o 
  12   4   2       21.62       18.57      4.10 o 
  13   4   2      257.08      256.35     17.23 o 
  14   4   2        2.27        6.00      3.56 o 
  15   4   2       17.08       14.69      4.61 o 
 -14   5   2       55.34       56.47      7.24 o 
 -13   5   2      120.41      134.45      9.17 o 
 -12   5   2       21.06       19.92      5.77 o 
 -11   5   2       60.35       65.91      6.47 o 
 -10   5   2       17.09       11.78      4.29 o 
  -9   5   2       16.85       20.12      3.70 o 
  -8   5   2      223.72      216.46      7.53 o 
  -7   5   2      110.12      107.24      5.55 o 
  -6   5   2        0.06        0.32      1.54 o 
  -5   5   2      104.18      116.65      5.74 o 
  -4   5   2      409.06      428.79     11.59 o 
  -3   5   2       56.02       55.66      4.06 o 
  -2   5   2      236.52      231.32      6.19 o 
  -1   5   2       89.80       99.93      4.71 o 
   0   5   2       68.46       77.11      3.80 o 
   1   5   2      624.98      641.27      9.99 o 
   2   5   2        8.11        7.14      1.45 o 
   3   5   2      223.57      215.50      5.71 o 
   4   5   2       15.24       14.15      2.58 o 
   5   5   2      573.74      565.04     12.07 o 
   6   5   2       10.03        9.13      2.75 o 
   7   5   2      692.59      628.07     27.46 o 
   8   5   2        1.65        2.21      3.04 o 
   9   5   2      124.25      127.08      9.43 o 
  10   5   2       56.67       48.11      7.66 o 
  11   5   2      104.09      108.42      9.68 o 
  12   5   2       72.65       62.25     14.75 o 
  13   5   2       15.15       15.62      5.42 o 
  14   5   2       30.72       33.92      8.52 o 
 -13   6   2      244.15      233.10     10.98 o 
 -12   6   2      137.13      137.59      8.65 o 
 -11   6   2      375.36      374.60     12.33 o 
 -10   6   2       51.42       42.45      5.10 o 
  -9   6   2      389.55      392.90     11.88 o 
  -8   6   2      559.51      578.56     16.34 o 
  -7   6   2      521.67      528.12     13.32 o 
  -6   6   2     1337.69     1313.67     28.73 o 
  -5   6   2      323.40      324.07     11.19 o 
  -4   6   2      420.12      424.97     18.68 o 
  -3   6   2      357.63      360.87     13.34 o 
  -2   6   2       58.08       61.09      9.05 o 
  -1   6   2      603.16      612.03     21.47 o 
   0   6   2      272.03      301.90     14.61 o 
   1   6   2      387.78      404.08     28.20 o 
   2   6   2      388.01      403.98     10.33 o 
   3   6   2       34.58       46.74      6.15 o 
   4   6   2      331.08      334.93     11.31 o 
   5   6   2      183.56      169.46      9.57 o 
   6   6   2      325.59      341.45     11.59 o 
   7   6   2      653.99      666.87     17.18 o 
   8   6   2      249.33      240.32     10.90 o 
   9   6   2      370.90      348.98     12.89 o 
  10   6   2      150.71      147.51      9.61 o 
  11   6   2      184.51      163.32     12.09 o 
  12   6   2      422.21      421.91     23.73 o 
 -11   7   2        4.87        3.68      4.54 o 
 -10   7   2       18.40       16.42      5.53 o 
  -9   7   2       13.18       15.36      5.22 o 
  -8   7   2       11.64       10.08      4.05 o 
  -7   7   2       38.63       26.80      4.93 o 
  -6   7   2       26.00       25.87      5.20 o 
  -5   7   2       39.55       45.56      5.73 o 
  -4   7   2       23.12       27.26      4.64 o 
  -3   7   2       30.78       25.55      5.10 o 
  -2   7   2        0.01        6.32      4.43 o 
  -1   7   2        0.11        3.96      3.91 o 
   0   7   2       20.17        7.96      5.68 o 
   1   7   2       94.27       81.76     14.31 o 
   2   7   2        0.11       -1.83      3.64 o 
   3   7   2        1.82       -0.27      2.87 o 
   4   7   2       46.83       50.65      5.67 o 
   5   7   2       94.97       91.97      7.35 o 
   6   7   2        0.01       -0.71      2.82 o 
   7   7   2        8.23       10.71      3.93 o 
   8   7   2       12.43       10.76      4.17 o 
   9   7   2        0.88        4.33      3.80 o 
  10   7   2       20.72       15.56      4.81 o 
  11   7   2        0.27        5.97      4.31 o 
  -8   8   2       37.74       36.08      7.23 o 
  -7   8   2      111.22       89.60      9.94 o 
  -6   8   2      207.05      222.26     14.84 o 
  -5   8   2      298.42      298.91     18.45 o 
  -4   8   2      436.51      439.68     29.86 o 
  -3   8   2      281.00      261.98     17.27 o 
  -2   8   2      100.59      122.44     21.12 o 
  -1   8   2       65.80       85.84     11.15 o 
   0   8   2      130.49      123.59     12.70 o 
   1   8   2      298.75      270.80     17.47 o 
   2   8   2      389.14      420.03     49.13 o 
   3   8   2      341.79      354.16     59.79 o 
   4   8   2      281.67      304.68     14.75 o 
   5   8   2      111.30      123.06     17.95 o 
   6   8   2       55.72       58.38      7.09 o 
   7   8   2      158.77      153.18     12.18 o 
   8   8   2      227.92      233.34     13.09 o 
  -4   9   2       13.60        6.34      5.60 o 
  -3   9   2       10.72        5.96      9.23 o 
  -2   9   2       78.44       90.18     18.12 o 
  -1   9   2        0.17       12.25      9.57 o 
   0   9   2       33.40       26.75     11.98 o 
   1   9   2        0.62        0.05      8.28 o 
   2   9   2        9.07       14.21     10.65 o 
   3   9   2        6.97       14.64     10.57 o 
   4   9   2       20.84       27.13     12.01 o 
 -16   1   3      305.66      306.54     10.68 o 
 -15   1   3      103.83      103.31      6.44 o 
 -14   1   3      387.72      395.63     13.57 o 
 -13   1   3      366.12      350.82      9.67 o 
 -12   1   3      532.06      528.01     11.51 o 
 -11   1   3      990.78      996.93     13.49 o 
 -10   1   3      536.52      540.67      7.91 o 
  -9   1   3      977.78      976.07     11.11 o 
  -8   1   3      496.22      513.19      7.00 o 
  -7   1   3      421.05      434.64      6.28 o 
  -6   1   3     1887.10     1876.60     17.48 o 
  -5   1   3     1221.49     1258.86     13.73 o 
  -4   1   3     1782.46     1785.10     20.51 o 
  -3   1   3     1265.83     1273.64     17.43 o 
  -2   1   3      160.57      143.92      3.17 o 
  -1   1   3      696.71      592.61      8.86 o 
   0   1   3      134.91      109.06      3.13 o 
   1   1   3     2023.42     1959.50     21.73 o 
   2   1   3     5139.22     5026.47     51.61 o 
   3   1   3     1673.51     1671.04     23.63 o 
   4   1   3     2745.51     2781.24     28.88 o 
   5   1   3     1253.12     1263.32     14.48 o 
   6   1   3      707.45      726.58      8.35 o 
   7   1   3     1433.81     1421.12     15.84 o 
   8   1   3      819.20      804.63     11.33 o 
   9   1   3     1517.82     1529.21     18.18 o 
  10   1   3      888.16      899.93     14.02 o 
  11   1   3      263.02      280.98      9.00 o 
  12   1   3      496.78      529.62     16.71 o 
  13   1   3      166.38      181.91      9.20 o 
  14   1   3      220.42      244.83     10.88 o 
  15   1   3      294.42      321.43     15.72 o 
  16   1   3      135.07      131.53     11.64 o 
 -16   2   3        0.04        0.30      4.24 o 
 -15   2   3        5.41        5.69      3.68 o 
 -14   2   3       14.79       12.59      4.12 o 
 -13   2   3      213.14      202.85     10.47 o 
 -12   2   3        6.09        4.67      1.98 o 
 -11   2   3        0.43        2.30      1.25 o 
 -10   2   3       50.82       43.76      3.30 o 
  -9   2   3      720.49      714.76     10.39 o 
  -8   2   3       46.64       49.23      2.88 o 
  -7   2   3       46.51       46.71      2.51 o 
  -6   2   3       14.68       12.71      1.93 o 
  -5   2   3       22.44       23.78      1.80 o 
  -4   2   3      340.86      343.62      5.60 o 
  -3   2   3        0.11        0.80      0.59 o 
  -2   2   3      227.68      253.68      4.52 o 
  -1   2   3       10.51       11.87      2.26 o 
   0   2   3      969.16     1031.68     11.99 o 
   1   2   3      428.28      496.69      6.60 o 
   2   2   3      330.97      359.74      5.57 o 
   3   2   3        0.54       -1.24      0.74 o 
   4   2   3        0.85        0.89      0.95 o 
   5   2   3      227.37      225.45      4.20 o 
   6   2   3        6.59        5.13      1.12 o 
   7   2   3      343.50      329.10      6.29 o 
   8   2   3      125.77      131.98      4.30 o 
   9   2   3       99.48       81.37      4.23 o 
  10   2   3       77.16       77.52      4.45 o 
  11   2   3      339.71      323.74      9.63 o 
  12   2   3       25.86       23.37      4.10 o 
  13   2   3        0.94        2.98      2.69 o 
  14   2   3       14.11       12.09      4.69 o 
  15   2   3       56.02       52.87      5.82 o 
  16   2   3       12.01       10.06      4.34 o 
 -15   3   3      583.29      609.45     19.68 o 
 -14   3   3       14.21       14.15      3.97 o 
 -13   3   3      211.16      214.28      9.63 o 
 -12   3   3      267.69      261.72      9.74 o 
 -11   3   3       11.46        8.93      3.39 o 
 -10   3   3      877.36      858.48     17.58 o 
  -9   3   3       97.32       88.28      4.78 o 
  -8   3   3      958.86      941.28     16.93 o 
  -7   3   3     1816.32     1829.64     18.57 o 
  -6   3   3        8.86        9.21      1.44 o 
  -5   3   3     1771.85     1779.79     18.98 o 
  -4   3   3      966.44      941.07     11.47 o 
  -3   3   3     1317.44     1312.37     13.29 o 
  -2   3   3     6624.20     6508.16     53.57 o 
  -1   3   3     2211.57     2282.26     20.45 o 
   0   3   3     5796.89     5847.65     61.59 o 
   1   3   3     1397.77     1379.43     13.90 o 
   2   3   3       12.37       16.81      1.30 o 
   3   3   3     1951.60     1915.46     18.68 o 
   4   3   3       35.82       35.80      1.98 o 
   5   3   3      793.49      780.18     10.23 o 
   6   3   3     1435.60     1451.63     16.13 o 
   7   3   3      100.22      114.09      4.56 o 
   8   3   3     1040.41     1049.23     16.75 o 
   9   3   3        6.17        6.36      1.82 o 
  10   3   3      127.31      127.43      5.70 o 
  11   3   3      894.11      876.67     17.33 o 
  12   3   3       22.24       17.75      3.59 o 
  13   3   3      518.84      530.07     14.05 o 
  14   3   3      233.44      225.00     11.24 o 
  15   3   3       74.06       84.45      8.14 o 
 -15   4   3       21.70       12.64      4.31 o 
 -14   4   3        2.07        4.73      3.28 o 
 -13   4   3      213.23      201.11     14.89 o 
 -12   4   3       87.60       90.40      7.00 o 
 -11   4   3        2.82        3.19      2.60 o 
 -10   4   3        1.29        2.82      2.26 o 
  -9   4   3      581.74      561.40     12.94 o 
  -8   4   3        2.48        1.68      1.59 o 
  -7   4   3      110.70      123.23      5.88 o 
  -6   4   3        1.11       -0.14      1.37 o 
  -5   4   3       26.83       28.43      2.90 o 
  -4   4   3      187.10      187.58      5.02 o 
  -3   4   3      439.75      441.39      7.76 o 
  -2   4   3       41.59       52.17      3.91 o 
  -1   4   3       38.94       39.58      2.60 o 
   0   4   3      270.51      292.75      6.01 o 
   1   4   3      104.51      105.56      3.24 o 
   2   4   3       86.85       96.01      3.14 o 
   3   4   3        2.56        2.36      1.06 o 
   4   4   3       13.61        9.86      1.53 o 
   5   4   3      601.67      611.12     10.51 o 
   6   4   3       44.55       47.36      3.59 o 
   7   4   3      180.84      168.86      6.42 o 
   8   4   3       61.03       60.32      4.39 o 
   9   4   3      171.84      180.31      9.33 o 
  10   4   3        0.29        0.70      2.02 o 
  11   4   3      242.67      226.57     20.55 o 
  12   4   3        0.17        1.85      3.73 o 
  13   4   3        0.42       -0.99      3.70 o 
  14   4   3       79.04       72.48      9.03 o 
  15   4   3      108.01       98.61     10.68 o 
 -14   5   3      842.13      843.75     25.04 o 
 -13   5   3      156.89      159.67     13.68 o 
 -12   5   3       36.38       35.82      7.32 o 
 -11   5   3      468.58      431.55     15.95 o 
 -10   5   3       21.68       15.23      4.21 o 
  -9   5   3     1093.88     1061.78     22.28 o 
  -8   5   3      418.33      404.26     12.50 o 
  -7   5   3      107.07      122.15      9.59 o 
  -6   5   3     2957.16     2964.44     35.76 o 
  -5   5   3       22.73       23.44      3.11 o 
  -4   5   3      463.90      469.24     15.46 o 
  -3   5   3      808.70      812.93     15.38 o 
  -2   5   3        3.76        3.37      1.50 o 
  -1   5   3     1955.40     1873.34     36.60 o 
   0   5   3        9.91        8.06      1.75 o 
   1   5   3      548.69      553.86      9.70 o 
   2   5   3     2407.01     2439.26     25.04 o 
   3   5   3        6.88        7.13      1.59 o 
   4   5   3     2061.01     2047.11     28.60 o 
   5   5   3      726.38      735.60     13.21 o 
   6   5   3      210.85      205.75      8.86 o 
   7   5   3     1188.92     1189.52     22.97 o 
   8   5   3       24.64       21.65      4.73 o 
   9   5   3      686.43      644.48     19.66 o 
  10   5   3      294.70      262.40     19.08 o 
  11   5   3        3.58        3.41      3.94 o 
  12   5   3     1273.95     1276.00     39.15 o 
  13   5   3      123.13      125.89     11.24 o 
  14   5   3      205.72      201.89     13.82 o 
 -12   6   3      155.92      148.27     10.05 o 
 -11   6   3       12.68       13.91      4.24 o 
 -10   6   3      103.74       97.46      8.05 o 
  -9   6   3      166.06      183.11     10.03 o 
  -8   6   3       91.31       89.60      9.15 o 
  -7   6   3       62.10       56.35      5.90 o 
  -6   6   3        2.43       -1.07      2.50 o 
  -5   6   3       54.19       53.20      7.85 o 
  -4   6   3       71.23       70.98      8.93 o 
  -3   6   3      822.12      809.26     26.51 o 
  -2   6   3        0.72        3.66      3.62 o 
  -1   6   3      123.42      122.25     10.63 o 
   0   6   3       13.11       10.34      6.69 o 
   1   6   3      621.05      613.82     13.65 o 
   2   6   3        2.34        1.23      1.71 o 
   3   6   3       36.10       39.67      4.72 o 
   4   6   3        3.09        3.47      2.28 o 
   5   6   3      485.76      474.87     15.17 o 
   6   6   3      176.73      171.66     24.36 o 
   7   6   3       24.97       28.15      4.54 o 
   8   6   3        8.37        6.26      3.29 o 
   9   6   3      108.67      101.61      8.02 o 
  10   6   3       57.94       54.46      6.84 o 
  11   6   3       38.58       43.42      7.54 o 
  12   6   3       43.20       29.66      7.60 o 
 -10   7   3     1244.70     1166.87     31.99 o 
  -9   7   3        5.31        6.80      4.39 o 
  -8   7   3      153.84      150.04     11.85 o 
  -7   7   3      486.68      468.95     18.20 o 
  -6   7   3      204.35      213.59     13.83 o 
  -5   7   3      876.93      868.57     24.76 o 
  -4   7   3      194.67      174.73     14.25 o 
  -3   7   3       79.66       57.64     12.71 o 
  -2   7   3     1020.48      967.03     45.01 o 
  -1   7   3       52.34       51.01     11.93 o 
   0   7   3      980.81      946.78     29.34 o 
   1   7   3      263.58      269.11     15.11 o 
   2   7   3        7.46       17.60      8.97 o 
   3   7   3     1676.97     1649.11     46.26 o 
   4   7   3        2.05        2.56      2.97 o 
   5   7   3      225.70      229.91     10.51 o 
   6   7   3      555.54      552.85     16.12 o 
   7   7   3       31.82       20.22      6.44 o 
   8   7   3     1587.44     1647.32     37.39 o 
   9   7   3      119.12      111.24      9.80 o 
  10   7   3      249.95      250.24     12.75 o 
  -8   8   3       77.25       66.79     10.22 o 
  -7   8   3        4.66        2.15      4.64 o 
  -6   8   3        8.41        5.48      4.93 o 
  -5   8   3       87.10       84.33     11.68 o 
  -4   8   3       36.03       31.18      9.70 o 
  -3   8   3      334.92      329.37     53.07 o 
  -2   8   3        2.26        6.26      8.09 o 
  -1   8   3       76.42       68.61     15.77 o 
   0   8   3       14.93       14.35      8.96 o 
   1   8   3      307.71      329.64     29.17 o 
   2   8   3        3.30        8.84      8.20 o 
   3   8   3       66.86       49.39     14.23 o 
   4   8   3       16.13       23.10     11.05 o 
   5   8   3      160.12      132.86     13.56 o 
   6   8   3      103.02      127.47     14.17 o 
   7   8   3       28.56       15.73      7.12 o 
   8   8   3        8.83        4.75      6.33 o 
  -3   9   3      347.01      361.81     21.25 o 
  -2   9   3        2.50        3.85      8.81 o 
  -1   9   3      601.07      566.69     38.57 o 
   0   9   3        2.49        5.96      9.22 o 
   1   9   3      215.03      160.89     23.06 o 
   2   9   3      855.27      872.89     48.52 o 
   3   9   3        1.48       -0.16      8.24 o 
 -16   0   4        8.44        5.68      4.15 o 
 -15   0   4      654.74      681.98     34.80 o 
 -14   0   4      216.52      221.50     11.36 o 
 -13   0   4      449.26      436.76     14.91 o 
 -12   0   4      890.56      855.32     21.43 o 
 -11   0   4       94.39       94.35      4.92 o 
 -10   0   4     2279.51     2254.28     42.68 o 
  -9   0   4      197.33      235.00     10.17 o 
  -8   0   4        3.19        3.25      1.71 o 
  -7   0   4      710.56      688.91     14.82 o 
  -6   0   4      120.62      139.20      5.78 o 
  -5   0   4      816.05      783.23     14.93 o 
  -4   0   4      513.84      498.82     15.73 o 
  -3   0   4     1805.12     1894.84     55.66 o 
  -2   0   4     8601.55     8370.69    206.62 o 
  -1   0   4      153.99      144.00      5.86 o 
   0   0   4     4310.66     4321.16     59.59 o 
   1   0   4     3124.30     3117.93     57.05 o 
   2   0   4      417.57      447.58     10.78 o 
   3   0   4     4428.24     4371.59     65.54 o 
   4   0   4      570.52      629.04     12.39 o 
   5   0   4     3895.71     4005.03     52.81 o 
   6   0   4     2375.52     2454.63     30.55 o 
   7   0   4      134.18      132.55      5.24 o 
   8   0   4     4402.72     4196.31     97.32 o 
   9   0   4      361.66      379.15     12.77 o 
  10   0   4      172.76      176.35      9.66 o 
  11   0   4      753.07      784.89     25.04 o 
  12   0   4       68.90       64.79      8.65 o 
  13   0   4      406.34      434.19     19.50 o 
  14   0   4        2.97        7.66      7.30 o 
  15   0   4       38.85       34.69     11.93 o 
  16   0   4      887.86      878.15     46.90 o 
 -16   1   4       89.78       87.04      7.44 o 
 -15   1   4       62.20       61.48      5.12 o 
 -14   1   4      120.30      124.99      6.23 o 
 -13   1   4     1439.02     1440.67     23.22 o 
 -12   1   4       75.53       82.38      4.20 o 
 -11   1   4        5.09        7.56      2.77 o 
 -10   1   4      300.23      281.83      6.38 o 
  -9   1   4      855.76      857.84     13.21 o 
  -8   1   4      700.03      785.41      9.83 o 
  -7   1   4      290.07      280.92      4.87 o 
  -6   1   4       47.68       53.20      4.49 o 
  -5   1   4     2108.09     2183.78     23.43 o 
  -4   1   4     2287.44     2235.51     31.57 o 
  -3   1   4      422.88      431.99      6.51 o 
  -2   1   4        6.31       12.10      1.04 o 
  -1   1   4     2958.90     3146.28     45.37 o 
   0   1   4       80.99       61.80      2.23 o 
   1   1   4     4850.17     4809.37     44.27 o 
   2   1   4        3.00        2.26      0.85 o 
   3   1   4      355.13      361.33      5.30 o 
   4   1   4     1049.89     1128.50     12.56 o 
   5   1   4     3320.55     3337.79     27.17 o 
   6   1   4       13.71       18.33      1.46 o 
   7   1   4        2.89        4.06      1.43 o 
   8   1   4      456.41      456.16      7.82 o 
   9   1   4      347.09      372.61      8.06 o 
  10   1   4      344.08      346.56      8.27 o 
  11   1   4      103.23      113.52      7.84 o 
  12   1   4       54.69       44.23      5.43 o 
  13   1   4      466.50      508.00     15.41 o 
  14   1   4      132.73      135.67      9.35 o 
  15   1   4       39.18       31.46      5.70 o 
  16   1   4       20.18       16.70      6.02 o 
 -16   2   4      719.43      733.47     21.73 o 
 -15   2   4       32.74       34.73      4.36 o 
 -14   2   4      204.35      211.67      7.98 o 
 -13   2   4      127.13      122.82      8.31 o 
 -12   2   4       87.96       89.97      4.26 o 
 -11   2   4     1116.64     1096.88     18.65 o 
 -10   2   4       20.92       15.51      1.90 o 
  -9   2   4     1107.13     1053.71     15.01 o 
  -8   2   4     1559.76     1561.72     18.14 o 
  -7   2   4      229.28      245.13      5.10 o 
  -6   2   4     3131.10     3151.84     30.89 o 
  -5   2   4     1012.11     1059.58     13.52 o 
  -4   2   4     2491.71     2510.91     25.47 o 
  -3   2   4     1680.02     1662.65     16.00 o 
  -2   2   4       23.31       18.36      1.31 o 
  -1   2   4     2737.64     2735.26     24.07 o 
   0   2   4       41.90       29.86      1.52 o 
   1   2   4      748.41      728.40      8.89 o 
   2   2   4     4778.12     4697.46     39.79 o 
   3   2   4      764.60      787.11      9.18 o 
   4   2   4     3552.44     3497.44     29.17 o 
   5   2   4      207.63      202.25      3.98 o 
   6   2   4       82.56       80.55      2.94 o 
   7   2   4     1400.83     1448.72     16.18 o 
   8   2   4       85.15       72.70      3.67 o 
   9   2   4     1033.69     1005.78     15.22 o 
  10   2   4     1075.37     1067.88     16.47 o 
  11   2   4      168.80      169.45     12.58 o 
  12   2   4     1305.81     1276.11     22.64 o 
  13   2   4       35.22       30.94      4.53 o 
  14   2   4      520.07      540.32     14.83 o 
  15   2   4      365.52      367.71     14.48 o 
 -15   3   4        0.40        3.76      4.66 o 
 -14   3   4      173.41      168.76     20.26 o 
 -13   3   4      838.87      864.12     22.36 o 
 -12   3   4       15.12       11.13      3.87 o 
 -11   3   4        4.82        8.22      3.16 o 
 -10   3   4       37.12       35.67      4.85 o 
  -9   3   4     1284.92     1245.64     21.17 o 
  -8   3   4       50.21       64.03      6.25 o 
  -7   3   4      163.24      149.62      6.61 o 
  -6   3   4       26.36       30.20      2.14 o 
  -5   3   4     2354.09     2371.15     22.57 o 
  -4   3   4      380.73      383.43      7.32 o 
  -3   3   4      225.71      228.90      4.36 o 
  -2   3   4       14.09       15.38      1.00 o 
  -1   3   4     1195.20     1269.83     13.79 o 
   0   3   4      489.85      493.23      6.75 o 
   1   3   4      317.59      285.29      4.21 o 
   2   3   4      375.14      404.58      5.68 o 
   3   3   4      194.50      201.60      5.45 o 
   4   3   4     1095.73     1144.66     12.42 o 
   5   3   4      430.47      411.89      6.60 o 
   6   3   4      107.96      107.04      5.74 o 
   7   3   4        0.46        1.17      1.53 o 
   8   3   4      359.08      362.22      9.27 o 
   9   3   4      189.87      186.17      7.17 o 
  10   3   4       61.16       59.89      5.19 o 
  11   3   4      320.69      321.42     12.82 o 
  12   3   4      186.74      178.80      9.75 o 
  13   3   4      208.52      215.65     13.63 o 
  14   3   4       14.31       16.09      4.69 o 
  15   3   4      150.86      150.68     12.26 o 
 -14   4   4      280.44      287.21     13.84 o 
 -13   4   4      410.82      401.87     15.39 o 
 -12   4   4      429.25      387.36     20.51 o 
 -11   4   4        9.92        1.36      2.92 o 
 -10   4   4      586.57      587.98     22.42 o 
  -9   4   4      246.42      268.27     11.11 o 
  -8   4   4      540.50      524.21     14.01 o 
  -7   4   4     2191.67     2188.74     31.01 o 
  -6   4   4      431.70      430.53     10.67 o 
  -5   4   4      941.72      938.65     16.60 o 
  -4   4   4      160.67      149.60      6.04 o 
  -3   4   4      290.33      299.20      7.52 o 
  -2   4   4     2721.46     2719.59     29.58 o 
  -1   4   4      707.60      685.90     11.94 o 
   0   4   4     2756.41     2795.48     26.37 o 
   1   4   4     1028.67     1036.59     11.89 o 
   2   4   4       34.05       37.61      2.50 o 
   3   4   4      157.22      160.18      4.62 o 
   4   4   4       41.73       41.28      2.56 o 
   5   4   4      864.87      834.55     14.10 o 
   6   4   4     1502.22     1525.88     23.42 o 
   7   4   4      362.97      365.12     10.75 o 
   8   4   4     1735.35     1700.95     26.55 o 
   9   4   4       53.53       47.60      4.74 o 
  10   4   4       38.21       45.03      5.32 o 
  11   4   4      421.59      432.93     14.03 o 
  12   4   4       96.98       84.96      7.59 o 
  13   4   4      999.17      965.00     27.12 o 
  14   4   4      243.82      260.91     15.09 o 
 -13   5   4      219.31      206.29     12.42 o 
 -12   5   4        2.53        1.46      2.90 o 
 -11   5   4        7.89       15.87      4.06 o 
 -10   5   4        4.23       -0.98      2.54 o 
  -9   5   4      705.63      713.66     19.42 o 
  -8   5   4        1.02        4.91      3.57 o 
  -7   5   4       43.75       45.86      4.56 o 
  -6   5   4       46.74       52.21      4.66 o 
  -5   5   4     1001.80      983.66     30.07 o 
  -4   5   4       23.14       25.39      3.32 o 
  -3   5   4       88.03       85.86      5.28 o 
  -2   5   4        3.69        1.32      1.52 o 
  -1   5   4      153.07      160.41      6.10 o 
   0   5   4      405.28      386.82     10.20 o 
   1   5   4        0.94        2.26      1.60 o 
   2   5   4      329.63      323.36      7.61 o 
   3   5   4       68.17       65.46      4.42 o 
   4   5   4      470.56      482.34     11.92 o 
   5   5   4        9.43        5.23      2.31 o 
   6   5   4      133.15      141.80      6.17 o 
   7   5   4        2.13        4.46      2.64 o 
   8   5   4       92.18       79.03      6.60 o 
   9   5   4       83.33       94.19      7.34 o 
  10   5   4        0.04        2.30      3.46 o 
  11   5   4      238.06      249.56     17.92 o 
  12   5   4      142.92      156.16     11.96 o 
  13   5   4       38.84       40.17      8.45 o 
 -12   6   4      129.04      145.67     10.21 o 
 -11   6   4      411.43      446.79     15.30 o 
 -10   6   4      159.88      166.82     10.12 o 
  -9   6   4      183.55      171.54     10.60 o 
  -8   6   4      120.76      100.02     10.29 o 
  -7   6   4       14.00       18.53      4.59 o 
  -6   6   4      250.01      227.82     11.64 o 
  -5   6   4      200.98      205.21     13.89 o 
  -4   6   4      516.70      532.16     17.83 o 
  -3   6   4      524.69      486.48     18.53 o 
  -2   6   4      102.89      106.57     16.10 o 
  -1   6   4      379.00      383.45     17.70 o 
   0   6   4      143.40      141.52      8.79 o 
   1   6   4      468.41      488.05     16.11 o 
   2   6   4     1205.75     1201.92     23.15 o 
   3   6   4      771.15      760.38     18.05 o 
   4   6   4     1208.58     1220.84     24.49 o 
   5   6   4      312.47      300.23     12.83 o 
   6   6   4      156.20      163.98     10.61 o 
   7   6   4      317.29      311.19     23.05 o 
   8   6   4       70.23       89.23      8.75 o 
   9   6   4      479.17      472.55     16.73 o 
  10   6   4      322.36      322.20     19.98 o 
  11   6   4      134.92      134.03     11.37 o 
  12   6   4      170.10      178.89     16.25 o 
 -10   7   4        3.57        0.03      4.29 o 
  -9   7   4       62.74       64.08      8.73 o 
  -8   7   4        0.22        7.64      4.67 o 
  -7   7   4        0.00        1.07      3.90 o 
  -6   7   4        0.93       -3.10      4.00 o 
  -5   7   4       45.44       57.00      9.80 o 
  -4   7   4        1.55        0.65      5.58 o 
  -3   7   4        7.77        2.23      7.00 o 
  -2   7   4        0.00        0.00      5.59 o 
  -1   7   4        1.20        8.21      6.54 o 
   0   7   4       56.15       46.07      7.55 o 
   1   7   4        0.60       -4.56      3.03 o 
   2   7   4       16.00        5.28      5.33 o 
   3   7   4        5.14        6.06      3.96 o 
   4   7   4       16.03        8.00      4.75 o 
   5   7   4        0.07        1.91      4.66 o 
   6   7   4       16.56       23.37      9.36 o 
   7   7   4        0.24       -0.45      4.84 o 
   8   7   4        0.35        2.12      4.87 o 
   9   7   4       17.68       15.97      7.13 o 
  10   7   4        0.66        2.33      5.77 o 
  -7   8   4      135.67      140.02     12.51 o 
  -6   8   4      157.72      154.06     15.22 o 
  -5   8   4      165.88      158.52     21.66 o 
  -4   8   4      195.39      226.08     25.52 o 
  -3   8   4      197.47      217.33     24.62 o 
  -2   8   4      184.06      226.24     25.26 o 
  -1   8   4      249.94      244.43     25.65 o 
   0   8   4      186.01      167.93     22.64 o 
   1   8   4      132.47      143.90     18.68 o 
   2   8   4      224.37      241.13     18.13 o 
   3   8   4      206.43      205.90     24.69 o 
   4   8   4      173.01      181.77     23.45 o 
   5   8   4      188.55      142.43     21.42 o 
   6   8   4      149.47      140.45     34.33 o 
   7   8   4      163.11      155.53     15.64 o 
  -1   9   4        1.65       -4.00      8.45 o 
   0   9   4        3.17        2.62      9.22 o 
   1   9   4        3.52       19.36     11.03 o 
 -15   1   5      183.50      194.45     15.55 o 
 -14   1   5      180.58      184.26      7.59 o 
 -13   1   5      134.93      130.59      7.98 o 
 -12   1   5       44.76       48.65      4.83 o 
 -11   1   5      447.64      464.55     13.97 o 
 -10   1   5      393.66      401.50      8.64 o 
  -9   1   5      487.80      498.58      8.65 o 
  -8   1   5      817.95      818.55     11.42 o 
  -7   1   5      325.77      333.42      6.80 o 
  -6   1   5      721.41      735.97      9.78 o 
  -5   1   5      693.73      679.29     10.33 o 
  -4   1   5     1291.54     1250.19     18.84 o 
  -3   1   5     3183.91     3045.20     32.42 o 
  -2   1   5     1606.86     1604.65     16.90 o 
  -1   1   5     1726.62     1673.00     19.81 o 
   0   1   5     1684.58     1655.59     17.82 o 
   1   1   5      986.13      958.57     10.52 o 
   2   1   5     1956.03     1850.14     16.75 o 
   3   1   5     1786.45     1748.74     16.55 o 
   4   1   5     1999.36     1971.41     20.04 o 
   5   1   5     1327.67     1330.48     13.29 o 
   6   1   5      233.12      231.58      5.78 o 
   7   1   5      380.04      376.92      7.44 o 
   8   1   5      221.44      215.06      5.83 o 
   9   1   5      246.99      241.69      6.89 o 
  10   1   5      521.82      493.11     14.69 o 
  11   1   5      360.93      367.81     10.70 o 
  12   1   5      381.99      381.58     12.48 o 
  13   1   5      145.71      133.29      9.06 o 
  14   1   5      107.45      114.99      9.00 o 
  15   1   5      213.93      202.25     11.60 o 
 -15   2   5       10.73        3.85      2.80 o 
 -14   2   5      158.84      159.50      7.26 o 
 -13   2   5        7.99        8.98      2.44 o 
 -12   2   5        0.55        2.12      2.98 o 
 -11   2   5       25.76       15.89      5.42 o 
 -10   2   5       22.45       25.14      3.77 o 
  -9   2   5      155.13      144.42      5.65 o 
  -8   2   5       44.60       50.49      4.46 o 
  -7   2   5       10.59        7.27      1.51 o 
  -6   2   5       28.65       24.76      2.53 o 
  -5   2   5     1165.77     1132.14     23.72 o 
  -4   2   5      211.62      209.71      4.14 o 
  -3   2   5      336.38      339.25      5.70 o 
  -2   2   5       61.01       51.81      2.29 o 
  -1   2   5      448.25      448.77      6.25 o 
   0   2   5        8.00        6.18      1.07 o 
   1   2   5      491.35      508.36      7.01 o 
   2   2   5       63.96       66.03      2.80 o 
   3   2   5      103.61      114.12      3.23 o 
   4   2   5      402.02      382.48      6.12 o 
   5   2   5       27.66       25.24      2.01 o 
   6   2   5      442.52      447.16      7.62 o 
   7   2   5       26.01       26.24      2.61 o 
   8   2   5       36.79       29.71      2.95 o 
   9   2   5       65.03       75.21      4.49 o 
  10   2   5      147.36      142.74      6.95 o 
  11   2   5        3.63        5.29      3.20 o 
  12   2   5       58.42       60.68      6.35 o 
  13   2   5       58.99       59.56      6.68 o 
  14   2   5        1.08        3.89      3.68 o 
  15   2   5      133.45      148.14     10.48 o 
 -15   3   5      264.34      252.21     29.69 o 
 -14   3   5      259.16      235.44     14.02 o 
 -13   3   5      443.46      423.34     15.12 o 
 -12   3   5     1530.53     1454.25     41.92 o 
 -11   3   5      126.93      114.36      9.69 o 
 -10   3   5      638.44      634.92     17.31 o 
  -9   3   5      717.62      715.35     18.13 o 
  -8   3   5      114.71      122.68      6.86 o 
  -7   3   5     1429.59     1440.04     24.74 o 
  -6   3   5      472.09      461.69     10.73 o 
  -5   3   5     1032.74     1044.65     14.57 o 
  -4   3   5      794.86      799.10     11.57 o 
  -3   3   5        3.50        2.45      1.03 o 
  -2   3   5     1306.82     1246.87     14.75 o 
  -1   3   5      466.13      456.13      7.21 o 
   0   3   5      351.29      339.85      5.36 o 
   1   3   5     1362.59     1359.53     14.57 o 
   2   3   5      103.72      119.92      3.21 o 
   3   3   5      441.81      449.75      6.53 o 
   4   3   5      122.11      123.14      4.51 o 
   5   3   5      313.06      311.68      6.60 o 
   6   3   5     2311.80     2323.75     26.85 o 
   7   3   5      725.14      728.53     13.41 o 
   8   3   5     1347.08     1338.32     21.91 o 
   9   3   5     1033.74     1030.39     19.21 o 
  10   3   5      207.40      192.94      9.46 o 
  11   3   5      404.14      382.45     17.57 o 
  12   3   5       89.87       88.89      7.68 o 
  13   3   5      416.75      410.51     21.14 o 
  14   3   5      400.27      422.85     24.60 o 
 -14   4   5      112.94      111.13      9.66 o 
 -13   4   5       74.81       55.60      7.28 o 
 -12   4   5       20.97       18.07      4.55 o 
 -11   4   5        0.61        0.66      3.94 o 
 -10   4   5        7.27        9.48      3.13 o 
  -9   4   5      309.27      330.52     14.21 o 
  -8   4   5      278.72      261.80      9.57 o 
  -7   4   5       13.47       12.25      2.61 o 
  -6   4   5        1.94        2.91      1.44 o 
  -5   4   5      974.01      945.38     14.84 o 
  -4   4   5        9.84        7.72      1.73 o 
  -3   4   5      285.41      292.05      7.27 o 
  -2   4   5        4.30        1.10      1.12 o 
  -1   4   5      260.06      271.49      6.63 o 
   0   4   5      223.34      212.94      5.70 o 
   1   4   5      930.11      933.06     11.90 o 
   2   4   5        8.13        5.59      1.55 o 
   3   4   5      145.48      148.01      5.18 o 
   4   4   5      400.92      379.02      8.32 o 
   5   4   5      171.83      175.19      7.45 o 
   6   4   5      156.49      165.71      8.40 o 
   7   4   5        3.07        1.93      2.30 o 
   8   4   5       37.46       40.01      4.57 o 
   9   4   5      438.39      447.15     13.57 o 
  10   4   5      164.04      179.03      9.55 o 
  11   4   5        6.47        5.35      3.43 o 
  12   4   5       64.27       61.68      6.93 o 
  13   4   5      184.83      171.41     12.41 o 
  14   4   5        6.88       13.21      5.55 o 
 -13   5   5      266.23      282.31     13.08 o 
 -12   5   5       24.73       21.53      4.64 o 
 -11   5   5      699.56      699.71     18.69 o 
 -10   5   5       46.34       46.39      5.56 o 
  -9   5   5       48.09       47.73      5.50 o 
  -8   5   5     1185.54     1195.23     26.75 o 
  -7   5   5      130.19      134.76      5.95 o 
  -6   5   5     1279.06     1251.10     20.68 o 
  -5   5   5      304.69      312.57      8.40 o 
  -4   5   5       95.93      103.91      5.26 o 
  -3   5   5     1295.02     1283.42     19.43 o 
  -2   5   5       17.62       13.62      2.58 o 
  -1   5   5      620.45      605.53     12.06 o 
   0   5   5     1291.90     1302.44     19.52 o 
   1   5   5      292.39      294.15      7.41 o 
   2   5   5     1630.13     1612.18     21.00 o 
   3   5   5      216.95      212.10      7.60 o 
   4   5   5      726.96      712.25     14.22 o 
   5   5   5      663.84      676.73     16.11 o 
   6   5   5        2.27        1.06      2.43 o 
   7   5   5      857.84      808.61     25.78 o 
   8   5   5      139.69      159.57     10.83 o 
   9   5   5       58.58       47.56      6.90 o 
  10   5   5      354.53      366.81     15.76 o 
  11   5   5       66.86       65.85      8.44 o 
  12   5   5      518.04      512.44     39.44 o 
  13   5   5      127.99      102.88     13.53 o 
 -11   6   5       11.74        6.66      3.95 o 
 -10   6   5        0.09        2.99      3.33 o 
  -9   6   5      317.00      328.82     12.97 o 
  -8   6   5      311.31      323.15     10.47 o 
  -7   6   5       24.32       23.13      3.65 o 
  -6   6   5       91.42       88.76      6.03 o 
  -5   6   5      266.62      294.86      9.66 o 
  -4   6   5      265.33      257.68      9.18 o 
  -3   6   5      103.90      100.65      7.29 o 
  -2   6   5        0.61       -0.15      2.29 o 
  -1   6   5       86.86       86.44      6.43 o 
   0   6   5      389.70      387.53     16.44 o 
   1   6   5      775.82      785.99     16.38 o 
   2   6   5        0.60        2.94      2.35 o 
   3   6   5      161.33      159.53      8.88 o 
   4   6   5      121.42      125.48      8.24 o 
   5   6   5      646.51      681.11     29.38 o 
   6   6   5        2.33       -0.31      3.51 o 
   7   6   5       15.51        8.76      4.37 o 
   8   6   5       23.49       21.31      5.61 o 
   9   6   5      678.00      680.33     28.35 o 
  10   6   5       93.13       86.56     12.38 o 
  11   6   5       10.80        9.37      6.24 o 
  -9   7   5      352.28      358.94     14.55 o 
  -8   7   5       22.27       27.74      4.77 o 
  -7   7   5      307.70      321.48     19.71 o 
  -6   7   5        5.88        7.63      4.12 o 
  -5   7   5      313.59      349.54     25.98 o 
  -4   7   5      843.59      851.79     24.45 o 
  -3   7   5       61.20       67.96      7.99 o 
  -2   7   5     1828.40     1761.97     38.40 o 
  -1   7   5      306.58      294.07     15.61 o 
   0   7   5       71.01       81.22     10.53 o 
   1   7   5      599.63      622.95     17.12 o 
   2   7   5       11.65        9.85      3.66 o 
   3   7   5      667.42      691.31     29.09 o 
   4   7   5      155.28      158.58     19.62 o 
   5   7   5       82.77       87.94      9.08 o 
   6   7   5      760.77      824.27     24.45 o 
   7   7   5        1.73        2.56      5.90 o 
   8   7   5      173.41      179.71     25.68 o 
   9   7   5      254.85      268.83     19.98 o 
  -6   8   5       77.37       77.91     18.86 o 
  -5   8   5      140.67      145.71     21.69 o 
  -4   8   5      146.45      109.09     19.64 o 
  -3   8   5       57.02       46.97      9.31 o 
  -2   8   5       10.30       14.25      4.93 o 
  -1   8   5      102.16       97.50      9.61 o 
   0   8   5      179.81      174.58     22.20 o 
   1   8   5      349.84      366.08     20.96 o 
   2   8   5       27.50       12.25      6.96 o 
   3   8   5      169.10      161.13     23.12 o 
   4   8   5       30.80       45.64     14.05 o 
   5   8   5      414.54      363.00     31.81 o 
   6   8   5        3.96       -0.48      8.52 o 
 -15   0   6      677.45      713.06     26.40 o 
 -14   0   6       37.07       41.97      6.24 o 
 -13   0   6       16.66       15.34      4.08 o 
 -12   0   6     1606.88     1641.57     40.80 o 
  -9   0   6      866.30      735.41     37.58 o 
  -8   0   6        5.11        6.26      3.17 o 
  -7   0   6     2615.41     2633.33     56.11 o 
  -6   0   6       68.53       62.17      5.62 o 
  -5   0   6     1398.35     1359.43     27.62 o 
  -4   0   6     6405.65     6360.90     78.18 o 
  -3   0   6      722.75      717.50     14.24 o 
  -2   0   6     8075.72     7869.89    107.55 o 
  -1   0   6      998.09     1008.01     26.65 o 
   0   0   6      195.77      165.90      6.01 o 
   1   0   6     1331.16     1220.70     19.22 o 
   2   0   6     1113.79     1116.36     16.58 o 
   3   0   6     2763.80     2758.53     33.75 o 
   4   0   6     1134.69     1159.83     17.86 o 
   5   0   6        2.90        1.56      1.34 o 
   6   0   6     2819.13     2720.44     35.15 o 
   7   0   6       26.58       25.36      4.36 o 
   8   0   6      458.33      482.00     32.93 o 
   9   0   6      574.02      561.22     19.06 o 
  10   0   6       10.11       16.05      7.24 o 
  11   0   6     2104.69     2129.85     41.39 o 
  12   0   6        7.54        0.12      3.20 o 
  13   0   6       69.07       75.98      8.65 o 
  14   0   6      789.87      877.07     25.88 o 
  15   0   6        9.20       12.70      9.87 o 
 -15   1   6      440.80      417.39     13.26 o 
 -14   1   6       14.89       18.98      3.21 o 
 -13   1   6       24.94       21.42      4.59 o 
 -12   1   6      109.41      114.87      7.60 o 
 -11   1   6      508.29      533.75     15.58 o 
 -10   1   6       74.37       87.04      6.05 o 
  -9   1   6      692.39      709.08     17.73 o 
  -8   1   6        4.77        2.20      1.41 o 
  -7   1   6      251.27      243.91      8.12 o 
  -6   1   6      270.59      282.47      5.90 o 
  -5   1   6      231.51      241.50      8.48 o 
  -4   1   6      140.62      129.68      3.95 o 
  -3   1   6      150.59      144.53      3.25 o 
  -2   1   6      476.31      464.69      6.78 o 
  -1   1   6      326.97      296.74      5.55 o 
   0   1   6      789.29      784.24      9.89 o 
   1   1   6       48.91       54.38      2.43 o 
   2   1   6      107.37      108.88      3.14 o 
   3   1   6      328.37      330.02      6.79 o 
   4   1   6        5.08        4.52      1.10 o 
   5   1   6     1047.77     1060.64     13.68 o 
   6   1   6        0.55        0.46      1.14 o 
   7   1   6       94.71      103.70      4.80 o 
   8   1   6       15.93       14.91      2.36 o 
   9   1   6     1168.33     1127.30     18.16 o 
  10   1   6       53.53       49.14      6.65 o 
  11   1   6        1.01        0.33      2.32 o 
  12   1   6        0.53        1.89      2.63 o 
  13   1   6      146.37      162.62      9.21 o 
  14   1   6       97.12      103.13      8.74 o 
  15   1   6       29.52       14.04      4.91 o 
 -15   2   6       16.09       18.48      3.46 o 
 -14   2   6      445.37      430.97     17.66 o 
 -13   2   6      789.19      786.03     23.97 o 
 -12   2   6       99.32      103.01      8.29 o 
 -11   2   6      751.78      764.79     18.65 o 
 -10   2   6       74.92       78.97      8.08 o 
  -9   2   6      391.97      396.27     11.89 o 
  -8   2   6     2359.98     2427.58     35.90 o 
  -7   2   6       22.57       20.53      2.59 o 
  -6   2   6     2913.71     2780.66     39.41 o 
  -5   2   6      273.79      282.24      6.09 o 
  -4   2   6      158.14      155.15      3.85 o 
  -3   2   6     2077.88     2125.78     20.32 o 
  -2   2   6       32.80       36.14      1.89 o 
  -1   2   6     1580.48     1527.20     15.51 o 
   0   2   6     2202.94     2241.52     21.16 o 
   1   2   6      245.92      263.04      4.83 o 
   2   2   6     5208.68     5147.31     45.91 o 
   3   2   6       38.16       38.34      2.37 o 
   4   2   6      656.62      677.39      8.95 o 
   5   2   6     2715.51     2741.87     26.41 o 
   6   2   6        2.42        0.64      1.27 o 
   7   2   6     1771.91     1778.30     27.20 o 
   8   2   6      213.11      202.29      6.46 o 
   9   2   6      151.26      163.53      6.74 o 
  10   2   6     1135.10     1116.36     20.27 o 
  11   2   6        8.32        1.72      2.58 o 
  12   2   6     1091.51     1129.00     24.58 o 
  13   2   6      522.29      537.12     16.65 o 
  14   2   6        3.06        5.67      4.17 o 
 -14   3   6       56.41       71.08      9.12 o 
 -13   3   6        0.36        0.91      3.87 o 
 -12   3   6       21.10       19.22      4.47 o 
 -11   3   6       63.01       53.65      5.50 o 
 -10   3   6      339.35      362.57     12.95 o 
  -9   3   6      126.66      111.28      7.43 o 
  -8   3   6        4.03        5.38      2.67 o 
  -7   3   6       41.51       40.93      3.79 o 
  -6   3   6      249.36      257.90      7.80 o 
  -5   3   6      199.03      205.38      8.50 o 
  -4   3   6        0.19        0.67      1.07 o 
  -3   3   6      194.22      195.42      5.16 o 
  -2   3   6       71.78       66.56      3.45 o 
  -1   3   6      879.44      865.21     10.83 o 
   0   3   6        0.50       -0.15      0.87 o 
   1   3   6      374.32      374.99      7.06 o 
   2   3   6       57.00       56.43      2.88 o 
   3   3   6      362.97      371.87      6.53 o 
   4   3   6       17.23       16.55      2.21 o 
   5   3   6      450.31      454.39      8.59 o 
   6   3   6       63.87       72.25      4.76 o 
   7   3   6      131.21      145.14      7.14 o 
   8   3   6       35.64       29.62      4.42 o 
   9   3   6      241.82      240.18     17.53 o 
  10   3   6       46.76       48.46      6.80 o 
  11   3   6       36.32       33.38      5.99 o 
  12   3   6        0.64        0.90      3.39 o 
  13   3   6       44.87       44.71      6.59 o 
  14   3   6       98.03      118.58      9.62 o 
 -13   4   6      131.49      130.78     10.02 o 
 -12   4   6     1557.54     1610.15     30.48 o 
 -11   4   6      215.30      228.52      9.49 o 
 -10   4   6      524.22      532.87     15.12 o 
  -9   4   6      127.19      128.14      9.86 o 
  -8   4   6       62.07       60.50      5.57 o 
  -7   4   6      748.53      753.91     17.13 o 
  -6   4   6       10.62        7.75      1.59 o 
  -5   4   6      817.30      832.70     13.82 o 
  -4   4   6     1922.22     1981.28     25.39 o 
  -3   4   6        5.00        3.14      1.68 o 
  -2   4   6      962.11      987.14     15.74 o 
  -1   4   6       55.31       54.00      3.40 o 
   0   4   6      236.47      234.90      6.23 o 
   1   4   6     1924.39     1956.71     20.59 o 
   2   4   6       85.72       97.32      4.60 o 
   3   4   6     1993.74     1996.35     26.44 o 
   4   4   6      594.30      621.11     14.37 o 
   5   4   6       23.72       27.28      4.23 o 
   6   4   6     1484.29     1451.95     34.87 o 
   7   4   6      202.12      214.30     16.70 o 
   8   4   6     1083.64     1101.79     27.53 o 
   9   4   6      781.30      739.67     22.17 o 
  10   4   6       31.66       25.48      6.51 o 
  11   4   6      497.25      476.42     18.29 o 
  12   4   6       19.15       17.40      5.44 o 
  13   4   6       18.04       10.64      4.95 o 
 -12   5   6        0.04        0.25      3.32 o 
 -11   5   6        0.07        1.86      3.30 o 
 -10   5   6      293.37      290.66     12.27 o 
  -9   5   6        0.73       -2.32      2.60 o 
  -8   5   6       11.97        8.82      3.33 o 
  -7   5   6        8.36        5.98      2.94 o 
  -6   5   6       84.22       88.71      5.12 o 
  -5   5   6       67.01       65.79      4.72 o 
  -4   5   6        0.86        0.13      1.62 o 
  -3   5   6       58.54       54.91      4.55 o 
  -2   5   6        8.83       10.53      2.21 o 
  -1   5   6      477.18      463.81     13.43 o 
   0   5   6       88.75       81.90      6.61 o 
   1   5   6      273.86      273.88      8.14 o 
   2   5   6       50.74       52.91      3.93 o 
   3   5   6       83.45       92.05      7.35 o 
   4   5   6        6.15        3.81      2.08 o 
   5   5   6      121.24      113.26      8.01 o 
   6   5   6       34.07       34.12      7.10 o 
   7   5   6       51.30       60.42      8.87 o 
   8   5   6       16.21       11.29      4.67 o 
   9   5   6        8.19        6.89      4.37 o 
  10   5   6      115.93      130.41     11.11 o 
  11   5   6       66.57       72.15     12.13 o 
  12   5   6       17.68        8.39      4.95 o 
 -11   6   6      125.08      109.35      9.02 o 
 -10   6   6       77.76       85.86      8.10 o 
  -9   6   6      272.63      274.84     14.35 o 
  -8   6   6      773.06      797.21     30.73 o 
  -7   6   6      237.73      244.27     11.64 o 
  -6   6   6      670.50      695.46     15.46 o 
  -5   6   6      258.97      260.59     11.36 o 
  -4   6   6      107.69      104.46      7.16 o 
  -3   6   6      697.21      717.18     20.79 o 
  -2   6   6      250.51      229.49      9.59 o 
  -1   6   6      813.88      776.42     18.33 o 
   0   6   6      561.34      560.68     13.74 o 
   1   6   6      107.05      122.79      8.69 o 
   2   6   6      459.94      458.55     12.44 o 
   3   6   6       18.91       19.57      3.26 o 
   4   6   6      145.86      151.23      9.22 o 
   5   6   6      353.45      375.75     20.03 o 
   6   6   6       52.85       59.31      7.76 o 
   7   6   6      313.83      331.24     17.16 o 
   8   6   6       39.47       21.00      5.77 o 
   9   6   6       54.75       44.98     10.12 o 
  10   6   6      235.53      267.43     19.86 o 
  -8   7   6       14.66       12.80      5.38 o 
  -7   7   6        7.70        8.20      6.10 o 
  -6   7   6        7.05        6.20      4.04 o 
  -5   7   6        0.52        0.81      3.23 o 
  -4   7   6        8.71        9.36      4.38 o 
  -3   7   6        0.05        1.16      3.21 o 
  -2   7   6        7.92        9.23      3.47 o 
  -1   7   6        2.82        3.07      3.10 o 
   0   7   6        6.40        4.82      3.29 o 
   1   7   6       44.57       42.47      5.14 o 
   2   7   6       27.23       26.73      4.32 o 
   3   7   6        3.24        1.56      4.10 o 
   4   7   6        0.10       -1.25      4.35 o 
   5   7   6       23.30       13.68      5.03 o 
   6   7   6        1.66        3.16      4.18 o 
   7   7   6        1.02       -0.49      4.09 o 
   8   7   6        5.26        0.70      6.15 o 
  -5   8   6      122.36       98.91     19.50 o 
  -4   8   6      179.56      174.84     14.79 o 
  -3   8   6      299.01      279.02     17.47 o 
  -2   8   6      243.28      224.90     20.52 o 
  -1   8   6       96.29      113.35     12.62 o 
   0   8   6       71.46       76.25      8.84 o 
   1   8   6       85.08       76.79     12.01 o 
   2   8   6      163.61      172.88     16.35 o 
   3   8   6      250.71      210.23     17.83 o 
   4   8   6      263.33      284.08     40.85 o 
   5   8   6      257.15      284.13     29.25 o 
 -14   1   7      199.47      190.87     13.20 o 
 -13   1   7      289.58      313.11     15.77 o 
 -12   1   7      152.37      146.94     10.06 o 
 -11   1   7      304.73      307.24     13.83 o 
 -10   1   7      364.79      369.27     14.36 o 
  -9   1   7      646.68      654.04     15.37 o 
  -8   1   7     1254.70     1217.09     26.31 o 
  -7   1   7      689.76      694.23     12.85 o 
  -6   1   7      733.33      743.34     17.53 o 
  -5   1   7      555.68      565.45     11.02 o 
  -4   1   7      314.31      320.85      7.29 o 
  -3   1   7      706.42      697.49     10.74 o 
  -2   1   7      632.11      606.24      8.64 o 
  -1   1   7     1100.48     1073.85     13.66 o 
   0   1   7      858.94      829.59     14.06 o 
   1   1   7      238.07      240.32      4.72 o 
   2   1   7      521.47      507.02      7.43 o 
   3   1   7      349.18      341.49      6.55 o 
   4   1   7      511.54      516.71      9.20 o 
   5   1   7      828.63      804.42     12.53 o 
   6   1   7      568.21      563.50     11.43 o 
   7   1   7      689.10      683.18     12.40 o 
   8   1   7      273.33      272.35      8.26 o 
   9   1   7      273.96      269.78     10.44 o 
  10   1   7      571.76      567.22     15.71 o 
  11   1   7      343.35      358.06     11.17 o 
  12   1   7      505.51      546.65     13.49 o 
  13   1   7      376.04      407.18     12.88 o 
  14   1   7      168.43      192.00     12.56 o 
 -14   2   7       15.98       26.94      7.36 o 
 -13   2   7       24.01        9.97      5.34 o 
 -12   2   7        0.89       -3.31      3.34 o 
 -11   2   7       45.60       47.16      7.40 o 
 -10   2   7      228.38      240.58     11.55 o 
  -9   2   7        1.43       -2.42      2.05 o 
  -8   2   7        2.98        2.93      2.21 o 
  -7   2   7        5.47        1.89      2.28 o 
  -6   2   7      343.85      331.67      9.43 o 
  -5   2   7       20.43       24.71      2.73 o 
  -4   2   7       85.86       86.79      3.29 o 
  -3   2   7       13.12       13.70      1.52 o 
  -2   2   7      100.31      100.14      3.39 o 
  -1   2   7      543.80      544.46     12.07 o 
   0   2   7      106.17      102.31      3.28 o 
   1   2   7       79.06       72.88      3.11 o 
   2   2   7       10.74       14.86      1.61 o 
   3   2   7      500.51      469.14      7.84 o 
   4   2   7       32.14       28.06      2.17 o 
   5   2   7      297.47      276.17      6.58 o 
   6   2   7       83.64       81.40      4.51 o 
   7   2   7      140.80      153.79      7.37 o 
   8   2   7       42.89       45.82      5.24 o 
   9   2   7        0.12       -2.14      2.75 o 
  10   2   7       17.96       17.81      4.86 o 
  11   2   7       49.59       56.88     11.38 o 
  12   2   7       19.07       21.77      5.66 o 
  13   2   7        3.41        3.06      4.20 o 
  14   2   7       53.94       57.43      8.55 o 
 -13   3   7       92.84       92.30     13.24 o 
 -12   3   7      479.40      477.42     16.02 o 
 -11   3   7      166.40      168.99      9.92 o 
 -10   3   7      268.14      271.22     10.64 o 
  -9   3   7      106.90      119.11      6.94 o 
  -8   3   7       34.89       38.95      4.83 o 
  -7   3   7      410.70      397.87     12.42 o 
  -6   3   7      196.47      199.50      9.00 o 
  -5   3   7      445.33      418.90     10.96 o 
  -4   3   7     1488.67     1485.80     21.60 o 
  -3   3   7      540.55      544.28      9.23 o 
  -2   3   7     1284.00     1313.30     16.76 o 
  -1   3   7      353.44      355.17      6.88 o 
   0   3   7      555.39      569.61      8.81 o 
   1   3   7     2114.56     2051.30     21.10 o 
   2   3   7      408.58      400.30      9.02 o 
   3   3   7     1293.46     1273.75     16.20 o 
   4   3   7      914.04      908.98     14.35 o 
   5   3   7      256.75      257.16      7.17 o 
   6   3   7      761.24      761.96     16.52 o 
   7   3   7      123.53      126.97      9.23 o 
   8   3   7      656.73      642.79     19.74 o 
   9   3   7      424.99      426.57     16.18 o 
  10   3   7        2.84        0.95      3.37 o 
  11   3   7      230.47      243.85     13.91 o 
  12   3   7        7.38        4.23      4.45 o 
  13   3   7       23.70       19.84      5.88 o 
 -13   4   7      117.52      121.73      8.95 o 
 -12   4   7        6.66        4.92      3.34 o 
 -11   4   7      236.05      243.07     10.99 o 
 -10   4   7      237.17      226.32     13.10 o 
  -9   4   7       87.78       81.26      6.75 o 
  -8   4   7        3.38        2.59      2.70 o 
  -7   4   7       62.49       51.09      5.22 o 
  -6   4   7      196.66      212.05      8.85 o 
  -5   4   7      291.44      288.84      7.72 o 
  -4   4   7      165.69      157.44      5.81 o 
  -3   4   7      106.19       98.88      5.39 o 
  -2   4   7      190.78      183.88      5.76 o 
  -1   4   7      759.67      736.14     12.23 o 
   0   4   7        0.09       -0.17      1.28 o 
   1   4   7        0.81        1.22      1.32 o 
   2   4   7       41.59       45.11      3.68 o 
   3   4   7      424.50      441.52      9.73 o 
   4   4   7       52.71       55.81      4.14 o 
   5   4   7      235.94      243.91      9.01 o 
   6   4   7      147.92      144.53     17.52 o 
   7   4   7      194.31      184.42     11.43 o 
   8   4   7      141.68      140.48     12.09 o 
   9   4   7       15.67       10.66      7.51 o 
  10   4   7        1.81       -0.79      3.46 o 
  11   4   7       26.36       20.24      5.94 o 
  12   4   7       41.07       34.90      6.90 o 
 -11   5   7      398.02      442.98     13.76 o 
 -10   5   7      159.17      156.53     10.99 o 
  -9   5   7      191.04      199.66     10.49 o 
  -8   5   7      957.90     1005.99     24.20 o 
  -7   5   7       30.75       21.25      4.96 o 
  -6   5   7      573.41      610.22     14.64 o 
  -5   5   7      646.12      669.24     14.06 o 
  -4   5   7       66.93       65.75      5.35 o 
  -3   5   7      537.41      520.88     13.76 o 
  -2   5   7        4.49        3.24      1.93 o 
  -1   5   7      480.80      463.93     11.55 o 
   0   5   7      612.11      617.94     14.02 o 
   1   5   7       55.17       64.09      5.22 o 
   2   5   7     1740.74     1717.86     24.65 o 
   3   5   7      275.23      273.18      8.55 o 
   4   5   7      128.95      129.21      7.70 o 
   5   5   7      324.61      293.81     11.93 o 
   6   5   7        2.01        2.26      3.52 o 
   7   5   7      560.95      521.61     21.39 o 
   8   5   7       81.86       80.78      9.05 o 
   9   5   7      178.73      179.35     12.68 o 
  10   5   7      919.55      922.97     28.11 o 
  11   5   7       20.50       19.43      6.11 o 
 -10   6   7       76.42       62.43      8.97 o 
  -9   6   7      203.12      205.11     11.45 o 
  -8   6   7        0.01       -0.07      2.97 o 
  -7   6   7      237.52      216.68     13.22 o 
  -6   6   7       22.63       22.97      3.97 o 
  -5   6   7      596.49      644.12     26.14 o 
  -4   6   7      111.58      109.60      7.50 o 
  -3   6   7      119.96      129.51      7.55 o 
  -2   6   7      223.62      226.96      9.81 o 
  -1   6   7      431.75      418.29     11.97 o 
   0   6   7       97.84       90.66      6.48 o 
   1   6   7       18.11       15.15      3.39 o 
   2   6   7       60.67       68.71      5.86 o 
   3   6   7      148.76      157.15      8.97 o 
   4   6   7      361.28      338.71     13.10 o 
   5   6   7       52.84       56.28      7.74 o 
   6   6   7       84.02       87.32     11.37 o 
   7   6   7      195.28      208.16     13.37 o 
   8   6   7      114.50      114.84     11.05 o 
   9   6   7       76.52       97.14     10.65 o 
  10   6   7       54.41       31.43      7.30 o 
  -7   7   7      653.53      630.39     28.79 o 
  -6   7   7       79.69       64.64     10.91 o 
  -5   7   7       49.83       47.83      6.93 o 
  -4   7   7      471.02      470.00     14.74 o 
  -3   7   7       87.09       81.11      7.11 o 
  -2   7   7      814.41      845.71     24.50 o 
  -1   7   7      104.31      112.53     10.38 o 
   0   7   7       28.80       20.87      6.39 o 
   1   7   7      329.36      335.56     11.61 o 
   2   7   7      127.65      119.43      7.97 o 
   3   7   7      126.48      143.49     11.70 o 
   4   7   7      280.31      320.63     16.03 o 
   5   7   7      165.50      148.72     14.78 o 
   6   7   7      789.93      827.30     32.85 o 
   7   7   7       33.68       22.47     13.83 o 
  -3   8   7       18.69       19.96      6.01 o 
  -2   8   7      225.33      232.32     14.12 o 
  -1   8   7      193.69      202.88     13.43 o 
   0   8   7       62.13       65.99      8.65 o 
   1   8   7        3.05       11.35     10.70 o 
   2   8   7       46.83       48.99     15.16 o 
   3   8   7      103.48      131.97     17.84 o 
 -14   0   8     1597.35     1789.15     47.93 o 
 -13   0   8      172.46      186.51     10.19 o 
  -8   0   8        3.93        2.92      1.65 o 
  -7   0   8     1086.64     1098.46     21.17 o 
  -6   0   8      945.26      917.07     18.65 o 
  -5   0   8        4.77        4.95      1.87 o 
  -4   0   8      928.28      912.76     19.15 o 
  -3   0   8       40.81       40.72      6.77 o 
  -2   0   8     1134.37     1129.81     20.61 o 
  -1   0   8     2059.01     2081.77     31.05 o 
   0   0   8        5.00        6.29      3.26 o 
   1   0   8     1320.94     1315.00     22.14 o 
   2   0   8       11.15        9.37      2.21 o 
   3   0   8       27.35       25.78      3.13 o 
   4   0   8     1260.23     1247.48     20.35 o 
   5   0   8      647.84      628.64     25.33 o 
   6   0   8     3942.85     3857.39     89.97 o 
   7   0   8     1048.01     1017.93     30.74 o 
   8   0   8      188.54      224.71     35.38 o 
   9   0   8      760.16      786.10     28.08 o 
  10   0   8       11.32        6.49      4.89 o 
  11   0   8      178.56      184.68     15.43 o 
  12   0   8      377.11      358.97     37.39 o 
  13   0   8      322.46      328.63     20.22 o 
 -14   1   8      140.22      133.49     11.44 o 
 -13   1   8       98.41       98.73      9.66 o 
 -12   1   8      144.43      146.34     10.40 o 
 -11   1   8      205.22      220.02     11.97 o 
 -10   1   8       38.95       33.87      5.14 o 
  -9   1   8      345.88      355.53     12.51 o 
  -8   1   8       75.38       91.89      8.66 o 
  -7   1   8      590.16      573.70     16.07 o 
  -6   1   8       13.37       14.00      1.67 o 
  -5   1   8     1813.90     1768.00     21.99 o 
  -4   1   8       15.21       13.42      2.35 o 
  -3   1   8      574.43      557.40      9.33 o 
  -2   1   8        2.90        3.34      1.16 o 
  -1   1   8     1310.42     1296.03     16.35 o 
   0   1   8      237.78      234.46      5.39 o 
   1   1   8        4.58        6.30      2.92 o 
   2   1   8       79.90       76.48      3.43 o 
   3   1   8      786.82      797.54     10.59 o 
   4   1   8     1235.58     1219.82     15.25 o 
   5   1   8       22.46       20.71      2.31 o 
   6   1   8       30.48       26.77      3.10 o 
   7   1   8      165.98      148.37      9.10 o 
   8   1   8      516.08      520.02     15.21 o 
   9   1   8      163.83      188.66      8.92 o 
  10   1   8       10.10       11.63      3.31 o 
  11   1   8       77.99       78.29      6.64 o 
  12   1   8      322.66      329.44     12.14 o 
  13   1   8      443.99      467.60     14.66 o 
 -13   2   8      385.28      433.52     21.79 o 
 -12   2   8        2.07        3.56      4.59 o 
 -11   2   8      594.13      641.18     25.48 o 
 -10   2   8      954.39      950.79     37.25 o 
  -9   2   8        7.03        6.49      3.39 o 
  -8   2   8     1437.72     1435.19     33.72 o 
  -7   2   8      176.43      187.76      9.78 o 
  -6   2   8      180.08      181.37      8.17 o 
  -5   2   8     1474.70     1496.24     22.24 o 
  -4   2   8       65.04       70.18      3.97 o 
  -3   2   8     1689.76     1665.49     21.01 o 
  -2   2   8      195.09      200.12      7.73 o 
  -1   2   8       89.60       93.32      5.90 o 
   0   2   8     2577.31     2533.47     26.04 o 
   1   2   8      209.86      210.30      5.43 o 
   2   2   8     1489.86     1487.55     17.93 o 
   3   2   8     1248.04     1225.69     15.01 o 
   4   2   8      121.71      119.25      5.91 o 
   5   2   8      562.72      574.93     10.56 o 
   6   2   8       54.54       66.71      4.43 o 
   7   2   8      242.43      248.88      8.19 o 
   8   2   8      624.74      639.72     20.73 o 
   9   2   8       61.11       55.45      6.08 o 
  10   2   8      962.96      966.56     28.41 o 
  11   2   8      260.07      278.95     12.95 o 
  12   2   8      131.08      128.97      9.86 o 
  13   2   8      122.85      129.26     10.33 o 
 -13   3   8       20.58       23.52      7.76 o 
 -12   3   8        9.17        4.42      5.03 o 
 -11   3   8      237.46      229.67     15.02 o 
 -10   3   8       12.87       13.08      4.45 o 
  -9   3   8      170.54      165.84     11.52 o 
  -8   3   8       39.30       43.94      9.13 o 
  -7   3   8      156.09      179.02     10.87 o 
  -6   3   8      180.95      178.76     10.70 o 
  -5   3   8      468.91      456.55     17.35 o 
  -4   3   8       57.41       51.79      4.06 o 
  -3   3   8      154.42      155.41      5.31 o 
  -2   3   8       83.06       80.97      4.24 o 
  -1   3   8      376.45      390.10      8.20 o 
   0   3   8      218.48      203.54      7.46 o 
   1   3   8        9.94       10.92      1.89 o 
   2   3   8       39.10       48.07      3.33 o 
   3   3   8      739.49      762.67     13.15 o 
   4   3   8      251.01      262.37      7.86 o 
   5   3   8       43.74       38.19      3.94 o 
   6   3   8       44.31       36.69      4.39 o 
   7   3   8      196.57      207.25     11.88 o 
   8   3   8      109.74       96.13      9.09 o 
   9   3   8      241.57      274.25     14.30 o 
  10   3   8        0.89        0.73      3.52 o 
  11   3   8       56.58       44.45      7.86 o 
  12   3   8      189.48      174.03     12.96 o 
 -12   4   8      366.71      370.29     18.37 o 
 -11   4   8       74.15       77.07      8.33 o 
 -10   4   8       34.25       25.54      4.95 o 
  -9   4   8      769.58      815.31     29.23 o 
  -8   4   8        3.56        3.51      2.84 o 
  -7   4   8      337.23      338.54     11.52 o 
  -6   4   8      521.46      523.92     14.34 o 
  -5   4   8      192.73      208.13      6.50 o 
  -4   4   8     1562.97     1618.71     24.31 o 
  -3   4   8      306.73      314.37     10.12 o 
  -2   4   8      925.28      919.37     15.26 o 
  -1   4   8      905.48      892.63     15.15 o 
   0   4   8        6.51        8.11      2.17 o 
   1   4   8      721.91      715.29     14.48 o 
   2   4   8      188.73      203.88      7.42 o 
   3   4   8      247.51      265.62     11.78 o 
   4   4   8      643.55      638.68     13.44 o 
   5   4   8       85.93       82.33      6.31 o 
   6   4   8      633.02      644.88     20.44 o 
   7   4   8      103.93       97.08     11.28 o 
   8   4   8       41.99       35.48      6.53 o 
   9   4   8      374.45      360.21     21.55 o 
  10   4   8       24.52       11.57      4.93 o 
  11   4   8      148.27      183.83     13.39 o 
 -10   5   8        0.07        2.66      3.40 o 
  -9   5   8       91.48      100.07      8.51 o 
  -8   5   8        0.14        2.53      3.00 o 
  -7   5   8       12.78       12.59      3.76 o 
  -6   5   8      120.76      127.18      8.38 o 
  -5   5   8       49.06       54.36      4.76 o 
  -4   5   8       37.48       32.01      3.84 o 
  -3   5   8       26.45       31.93      3.76 o 
  -2   5   8       44.39       49.85      4.18 o 
  -1   5   8       51.13       56.95      4.46 o 
   0   5   8      156.45      163.32      7.75 o 
   1   5   8        3.84        6.58      2.66 o 
   2   5   8        0.49        1.47      2.51 o 
   3   5   8      330.23      359.19     10.26 o 
   4   5   8       13.90       13.80      3.11 o 
   5   5   8       58.59       59.86      8.69 o 
   6   5   8       14.36       14.93      4.94 o 
   7   5   8       53.07       50.67      7.63 o 
   8   5   8       22.72       23.88     10.22 o 
   9   5   8      122.41      154.97     13.86 o 
  10   5   8        0.97       -4.09      3.69 o 
  -9   6   8       69.78       65.44      7.59 o 
  -8   6   8      284.60      280.07     15.30 o 
  -7   6   8       94.48       91.52      8.23 o 
  -6   6   8      104.66      117.55      6.18 o 
  -5   6   8      267.80      273.09      9.17 o 
  -4   6   8       41.27       35.10      4.23 o 
  -3   6   8      244.96      247.86      9.16 o 
  -2   6   8       78.56       84.26      6.95 o 
  -1   6   8       40.59       45.20      5.05 o 
   0   6   8      317.85      318.83     15.39 o 
   1   6   8      121.03      126.89      7.71 o 
   2   6   8      380.42      409.22     12.58 o 
   3   6   8      340.05      367.36     12.02 o 
   4   6   8      183.60      215.40     14.01 o 
   5   6   8      348.98      357.06     14.17 o 
   6   6   8      102.37       98.27     17.35 o 
   7   6   8      256.58      284.89     18.06 o 
   8   6   8      359.59      381.69     18.30 o 
  -6   7   8        2.10        2.98      4.09 o 
  -5   7   8       15.23       10.48      6.53 o 
  -4   7   8        6.99        5.64      4.42 o 
  -3   7   8       21.00       13.96      4.99 o 
  -2   7   8       17.59       10.81      4.77 o 
  -1   7   8       15.92       14.28      4.19 o 
   0   7   8       52.32       43.03      9.80 o 
   1   7   8       44.74       42.28      5.44 o 
   2   7   8       26.65       23.32      4.63 o 
   3   7   8       12.12       14.47      7.27 o 
   4   7   8       21.29       23.84      6.64 o 
   5   7   8        0.83       -5.66      5.07 o 
   6   7   8        1.51        5.42      6.12 o 
 -13   1   9      389.08      446.42     20.15 o 
 -12   1   9      139.11      155.25     11.33 o 
 -11   1   9      184.62      182.71     11.68 o 
 -10   1   9      222.40      212.51     11.95 o 
  -9   1   9       85.36       87.83      7.02 o 
  -8   1   9      374.67      381.40      9.29 o 
  -7   1   9      289.81      297.18      7.77 o 
  -6   1   9      393.92      404.05      9.57 o 
  -5   1   9      451.56      440.47      9.56 o 
  -4   1   9       77.68       73.81      3.66 o 
  -3   1   9      373.59      370.82      7.83 o 
  -2   1   9      390.00      382.17     12.18 o 
  -1   1   9      500.00      484.37      9.06 o 
   0   1   9     1228.68     1201.37     16.45 o 
   1   1   9      739.80      705.94     11.01 o 
   2   1   9      842.37      792.73     11.44 o 
   3   1   9      474.41      456.38      8.00 o 
   4   1   9      235.24      230.63      6.63 o 
   5   1   9      689.11      679.73     16.90 o 
   6   1   9      365.78      382.47     11.32 o 
   7   1   9      450.58      473.74     15.45 o 
   8   1   9      492.37      476.61     15.05 o 
   9   1   9      136.94      139.59      9.45 o 
  10   1   9      180.89      173.84     12.02 o 
  11   1   9       81.27       93.18      8.62 o 
  12   1   9      119.47      105.97     10.26 o 
 -12   2   9       33.96       21.61      6.66 o 
 -11   2   9      170.22      181.94     13.36 o 
 -10   2   9        3.07        2.16      3.29 o 
  -9   2   9        2.36        2.75      3.14 o 
  -8   2   9        1.83        2.92      2.80 o 
  -7   2   9      159.59      171.06      6.67 o 
  -6   2   9       19.14       17.39      3.39 o 
  -5   2   9        0.68        1.67      1.63 o 
  -4   2   9        6.68        6.26      1.82 o 
  -3   2   9        1.51        2.57      1.50 o 
  -2   2   9      201.28      181.28      5.89 o 
  -1   2   9       13.93       10.48      2.06 o 
   0   2   9       69.10       60.04      3.99 o 
   1   2   9       15.93       13.40      2.05 o 
   2   2   9      112.43      112.26      5.05 o 
   3   2   9       16.71       14.81      2.54 o 
   4   2   9        2.49        1.95      1.89 o 
   5   2   9        3.96        2.52      1.98 o 
   6   2   9        0.70        2.15      2.34 o 
   7   2   9      108.16      111.72      8.08 o 
   8   2   9       32.40       29.03      5.69 o 
   9   2   9      159.84      168.69     16.06 o 
  10   2   9       55.68       45.91      7.35 o 
  11   2   9       27.22       28.24      6.50 o 
  12   2   9        1.75        7.93      4.72 o 
 -12   3   9      480.88      492.63     25.99 o 
 -11   3   9      229.62      231.76     16.93 o 
 -10   3   9      122.58      133.30     10.93 o 
  -9   3   9      839.40      829.76     26.46 o 
  -8   3   9       93.50       91.45      9.04 o 
  -7   3   9      539.81      540.11     19.98 o 
  -6   3   9      394.35      420.96     16.93 o 
  -5   3   9      250.74      247.41      8.46 o 
  -4   3   9     2013.52     1956.03     30.55 o 
  -3   3   9      272.59      258.11     13.28 o 
  -2   3   9      490.73      475.86     10.83 o 
  -1   3   9      613.82      601.80     12.72 o 
   0   3   9       14.72       11.16      2.23 o 
   1   3   9      298.52      302.25      8.19 o 
   2   3   9       43.11       46.79      3.96 o 
   3   3   9      259.42      254.75      8.87 o 
   4   3   9      849.18      843.35     17.37 o 
   5   3   9        6.13        2.56      2.42 o 
   6   3   9      479.08      493.16     13.60 o 
   7   3   9      203.90      189.65     10.28 o 
   8   3   9       25.04       15.52      4.27 o 
   9   3   9      559.52      568.37     17.54 o 
  10   3   9      142.11      136.28     10.03 o 
  11   3   9      410.96      407.56     15.53 o 
 -11   4   9      120.13      130.59     12.51 o 
 -10   4   9        5.03        3.64      4.32 o 
  -9   4   9       17.06       15.70      5.22 o 
  -8   4   9       17.66       24.76      5.95 o 
  -7   4   9      236.55      232.52     14.14 o 
  -6   4   9       32.01       32.59      4.63 o 
  -5   4   9       14.94       16.59      3.65 o 
  -4   4   9       51.41       51.42      4.20 o 
  -3   4   9       11.19        6.11      2.19 o 
  -2   4   9       71.09       67.26      5.85 o 
  -1   4   9       64.36       68.55      5.88 o 
   0   4   9       37.09       37.68      4.17 o 
   1   4   9       68.19       76.58      5.13 o 
   2   4   9       65.18       54.02      4.66 o 
   3   4   9      155.33      171.07      8.41 o 
   4   4   9        2.40       -0.29      2.10 o 
   5   4   9        1.80        3.34      2.82 o 
   6   4   9        1.62        0.24      2.78 o 
   7   4   9      140.66      138.56     11.22 o 
   8   4   9        1.74        0.27      3.22 o 
   9   4   9       92.04       96.02      9.99 o 
  10   4   9       35.71       31.89      6.87 o 
  -9   5   9       35.73       24.27      6.87 o 
  -8   5   9      691.61      692.07     48.95 o 
  -7   5   9       27.56       25.74     11.22 o 
  -6   5   9       95.51       84.12     12.84 o 
  -5   5   9      439.01      470.27     10.69 o 
  -4   5   9       55.11       49.17      6.41 o 
  -3   5   9      896.83      922.39     17.77 o 
  -2   5   9      325.08      344.20     11.25 o 
  -1   5   9       28.18       23.09      3.35 o 
   0   5   9     1011.70     1030.81     20.25 o 
   1   5   9       36.31       29.61      4.50 o 
   2   5   9      654.06      651.40     15.82 o 
   3   5   9      393.28      415.41     11.43 o 
   4   5   9       18.55       10.48      3.11 o 
   5   5   9     1023.50     1074.59     25.98 o 
   6   5   9        2.76        1.59      4.04 o 
   7   5   9       58.62       66.26      8.92 o 
   8   5   9      487.37      510.05     23.93 o 
   9   5   9       26.51       18.43      5.88 o 
  -7   6   9      159.02      128.69     10.63 o 
  -6   6   9       26.83        7.14      3.45 o 
  -5   6   9       34.99       33.27      6.31 o 
  -4   6   9       40.25       40.86      6.26 o 
  -3   6   9       87.17       87.81      7.82 o 
  -2   6   9        3.03        1.68      3.00 o 
  -1   6   9      354.52      354.84     11.82 o 
   0   6   9        0.00       -0.03      2.74 o 
   1   6   9       75.85       75.29      6.55 o 
   2   6   9       17.01       13.02      3.70 o 
   3   6   9      226.62      236.76     10.60 o 
   4   6   9        0.84       -0.40      4.10 o 
   5   6   9       10.77       10.21      4.42 o 
   6   6   9        2.76        0.44      4.50 o 
   7   6   9       60.21       49.85      8.45 o 
  -3   7   9       10.32        9.51      4.69 o 
  -2   7   9      102.64      103.43     14.73 o 
  -1   7   9      555.76      555.69     20.18 o 
   0   7   9        8.58        5.48      4.76 o 
   1   7   9      675.91      700.07     20.16 o 
   2   7   9       47.42       36.90      6.08 o 
   3   7   9      120.59      128.24     14.75 o 
 -12   0  10      318.92      343.86     15.12 o 
 -11   0  10      312.52      318.46     14.35 o 
 -10   0  10        3.58        6.39      3.64 o 
  -9   0  10       81.70       88.68      7.63 o 
  -8   0  10       77.89       73.11      6.38 o 
  -7   0  10      449.37      442.97     15.12 o 
  -6   0  10     1230.30     1194.20     29.23 o 
  -5   0  10      295.75      285.15     22.51 o 
  -4   0  10     2279.62     2210.04     46.84 o 
  -3   0  10      377.68      380.73     14.83 o 
  -2   0  10      165.87      151.14     10.48 o 
  -1   0  10      450.50      428.04     13.94 o 
   0   0  10       61.58       68.79      5.45 o 
   1   0  10     2097.19     2021.26     29.56 o 
   2   0  10      447.50      441.01     11.44 o 
   3   0  10      334.17      340.48     13.43 o 
   4   0  10     1277.04     1249.13     27.77 o 
   5   0  10        4.22        5.55      3.88 o 
   6   0  10      319.38      322.02     24.81 o 
   7   0  10      185.40      180.17     14.72 o 
   8   0  10      135.92      142.82     13.78 o 
   9   0  10      544.20      558.73     24.87 o 
  10   0  10       58.34       47.38     11.79 o 
  11   0  10      112.09      137.75     15.06 o 
 -11   1  10      370.84      399.52     18.59 o 
 -10   1  10      263.84      282.47     14.90 o 
  -9   1  10       71.80       72.99      4.67 o 
  -8   1  10      463.92      481.13     12.18 o 
  -7   1  10      186.32      182.39      7.11 o 
  -6   1  10      362.34      365.12     15.65 o 
  -5   1  10        0.01        2.52      1.81 o 
  -4   1  10       58.09       55.49      4.43 o 
  -3   1  10      440.76      427.66     13.12 o 
  -2   1  10      451.35      448.97     17.62 o 
  -1   1  10      426.85      427.70      8.95 o 
   0   1  10      253.12      250.41      7.97 o 
   1   1  10      500.77      483.62     10.57 o 
   2   1  10       46.68       43.94      3.55 o 
   3   1  10      721.24      713.77     12.76 o 
   4   1  10      122.32      109.25      5.05 o 
   5   1  10        3.49        5.07      2.34 o 
   6   1  10      173.26      181.84      8.84 o 
   7   1  10      689.93      686.96     19.30 o 
   8   1  10        1.78        1.03      2.83 o 
   9   1  10       85.29       79.62     10.34 o 
  10   1  10       56.34       51.47      7.98 o 
  11   1  10      169.47      182.22     19.20 o 
 -11   2  10       85.08       95.13     10.91 o 
 -10   2  10      575.38      626.54     26.64 o 
  -9   2  10      239.88      236.90      8.41 o 
  -8   2  10     1143.95     1162.69     22.74 o 
  -7   2  10      188.57      181.08     13.08 o 
  -6   2  10       43.77       40.59      6.72 o 
  -5   2  10      548.00      558.91     20.24 o 
  -4   2  10       23.37       25.14      3.17 o 
  -3   2  10      320.66      320.22      9.11 o 
  -2   2  10      557.49      565.17     12.08 o 
  -1   2  10      403.09      384.34      9.89 o 
   0   2  10     1253.50     1238.10     20.51 o 
   1   2  10       15.71       19.75      3.01 o 
   2   2  10      487.88      479.12     12.47 o 
   3   2  10      321.90      307.49     10.06 o 
   4   2  10        4.45        4.29      2.36 o 
   5   2  10      869.58      882.14     16.80 o 
   6   2  10      185.63      192.40      9.23 o 
   7   2  10      374.75      377.35     13.72 o 
   8   2  10      386.33      409.55     17.34 o 
   9   2  10       31.01       21.66      6.39 o 
  10   2  10      792.55      801.73     26.23 o 
  11   2  10       99.74       81.92     14.15 o 
 -10   3  10       97.76      115.86     10.96 o 
  -9   3  10       84.02       87.17      9.43 o 
  -8   3  10       71.88       64.15      5.51 o 
  -7   3  10      388.90      402.80     12.63 o 
  -6   3  10       88.29       84.55      9.70 o 
  -5   3  10        0.16       -0.25      1.95 o 
  -4   3  10       10.65        9.03      2.97 o 
  -3   3  10      302.19      300.95      8.55 o 
  -2   3  10      397.36      393.09     10.22 o 
  -1   3  10       87.65       89.38      5.56 o 
   0   3  10       70.56       65.26      4.99 o 
   1   3  10      180.76      172.13     10.62 o 
   2   3  10      239.13      249.80      8.17 o 
   3   3  10       94.90       93.66      6.52 o 
   4   3  10        1.92        0.11      2.26 o 
   5   3  10        6.75        5.69      3.22 o 
   6   3  10      155.62      135.39      9.30 o 
   7   3  10      357.23      333.75     15.56 o 
   8   3  10        2.53        4.98      3.88 o 
   9   3  10        5.44        0.98      3.93 o 
  10   3  10       61.41       59.49     10.56 o 
  -9   4  10      413.08      430.25     14.08 o 
  -8   4  10       41.68       36.19      5.19 o 
  -7   4  10      212.83      216.92     10.41 o 
  -6   4  10      292.51      297.98     17.42 o 
  -5   4  10       54.78       53.40      5.94 o 
  -4   4  10      764.67      796.48     16.27 o 
  -3   4  10      271.50      286.60      9.01 o 
  -2   4  10      182.25      181.61      7.73 o 
  -1   4  10      127.32      132.40      6.99 o 
   0   4  10       11.08       10.74      2.99 o 
   1   4  10      297.47      297.90      9.98 o 
   2   4  10       87.57      102.64      7.58 o 
   3   4  10      304.40      310.80     10.80 o 
   4   4  10     1029.73     1056.11     21.37 o 
   5   4  10      147.20      136.80      9.55 o 
   6   4  10      349.02      362.85     16.84 o 
   7   4  10       99.53      121.72     28.79 o 
   8   4  10      102.55      105.74     17.47 o 
   9   4  10      463.63      460.25     25.63 o 
  -8   5  10        0.65       -1.02      3.12 o 
  -7   5  10      221.37      223.47     17.50 o 
  -6   5  10       11.20        4.87      3.22 o 
  -5   5  10        3.48        0.10      2.92 o 
  -4   5  10       11.65       10.64      4.34 o 
  -3   5  10       52.44       65.84      5.83 o 
  -2   5  10      204.03      222.62      9.36 o 
  -1   5  10        3.91        3.31      2.68 o 
   0   5  10       17.94        7.83      5.38 o 
   1   5  10        8.33       14.82      4.10 o 
   2   5  10      194.24      181.76     11.23 o 
   3   5  10        1.66        2.29      3.22 o 
   4   5  10        8.76        5.29      3.64 o 
   5   5  10        8.65       10.99      5.04 o 
   6   5  10       37.18       45.61      8.50 o 
   7   5  10      144.75      142.99     17.91 o 
  -5   6  10      176.77      194.24     11.84 o 
  -4   6  10       61.73       56.06      7.29 o 
  -3   6  10      223.73      185.62     14.56 o 
  -2   6  10      315.76      340.01     18.71 o 
  -1   6  10      412.62      431.67     17.62 o 
   0   6  10      601.35      640.63     18.95 o 
   1   6  10      178.51      195.78     11.31 o 
   2   6  10      197.77      192.40     11.28 o 
   3   6  10      109.59      135.78      9.83 o 
   4   6  10       52.19       32.69      9.09 o 
   5   6  10      214.45      227.38     18.15 o 
 -10   1  11      302.21      302.04     10.68 o 
  -9   1  11      111.85      115.59     18.86 o 
  -8   1  11      220.52      233.84      9.11 o 
  -7   1  11      328.41      314.16     13.44 o 
  -6   1  11      249.96      241.98      8.64 o 
  -5   1  11      610.53      609.66     16.07 o 
  -4   1  11      423.64      417.31     11.82 o 
  -3   1  11      333.95      310.02     16.51 o 
  -2   1  11      310.80      300.22     10.13 o 
  -1   1  11      162.38      153.19      7.07 o 
   0   1  11      453.77      428.19     13.47 o 
   1   1  11      352.97      357.86     10.27 o 
   2   1  11      287.02      284.26      9.25 o 
   3   1  11      352.74      339.70     14.37 o 
   4   1  11       86.21       87.17      6.39 o 
   5   1  11       88.77       83.16      8.78 o 
   6   1  11       98.11      100.56      7.44 o 
   7   1  11      152.74      155.51     10.13 o 
   8   1  11      325.40      342.29     13.87 o 
   9   1  11      194.50      208.74     29.01 o 
  10   1  11      207.22      186.76     14.12 o 
 -10   2  11        0.18        0.52      2.81 o 
  -9   2  11       11.95        9.05      3.05 o 
  -8   2  11        7.42        5.37      2.77 o 
  -7   2  11      166.40      168.19      8.27 o 
  -6   2  11        0.58        0.27      2.21 o 
  -5   2  11        7.01        4.23      2.40 o 
  -4   2  11       11.03       12.54      2.72 o 
  -3   2  11      343.63      351.29     13.96 o 
  -2   2  11        3.49        1.01      1.80 o 
  -1   2  11       18.67       13.73      2.75 o 
   0   2  11        1.35        2.44      2.18 o 
   1   2  11       18.64        9.79      2.71 o 
   2   2  11       74.87       84.12      6.83 o 
   3   2  11        0.02        0.03      2.22 o 
   4   2  11       53.44       58.53      5.63 o 
   5   2  11       30.06       26.35      4.99 o 
   6   2  11      125.52      124.72      8.25 o 
   7   2  11        1.18       -0.60      2.95 o 
   8   2  11       26.31       24.89      8.23 o 
   9   2  11        8.52        6.65      4.65 o 
  -9   3  11      431.29      458.39     25.93 o 
  -8   3  11      115.37      102.69      7.24 o 
  -7   3  11       49.69       50.58      5.57 o 
  -6   3  11      407.59      389.84     13.40 o 
  -5   3  11        4.66        4.90      2.92 o 
  -4   3  11      153.15      155.54      8.27 o 
  -3   3  11      229.86      238.51      8.10 o 
  -2   3  11      152.25      153.48      7.00 o 
  -1   3  11      575.12      540.85     19.80 o 
   0   3  11       27.74       31.13      4.25 o 
   1   3  11      224.28      230.24      8.84 o 
   2   3  11      404.30      422.32     12.15 o 
   3   3  11      113.49      120.41      7.68 o 
   4   3  11      829.74      881.31     21.43 o 
   5   3  11      588.52      590.01     18.01 o 
   6   3  11      477.45      469.74     19.28 o 
   7   3  11      323.95      310.89     20.47 o 
   8   3  11       30.74       32.94      8.37 o 
   9   3  11      202.99      193.93     14.39 o 
  -7   4  11      165.71      152.36     19.39 o 
  -6   4  11       33.14       36.60      7.36 o 
  -5   4  11       14.19        7.00      3.54 o 
  -4   4  11        2.20        3.20      3.08 o 
  -3   4  11      351.78      342.81     10.16 o 
  -2   4  11       27.48       31.48      4.02 o 
  -1   4  11       29.91       28.94      4.05 o 
   0   4  11       17.86       13.69      3.35 o 
   1   4  11       29.70       25.80      6.47 o 
   2   4  11       97.38       86.39      7.55 o 
   3   4  11       79.62       81.68      9.61 o 
   4   4  11       21.24       18.77      4.03 o 
   5   4  11       55.99       46.15      6.31 o 
   6   4  11      143.77      138.05     12.26 o 
   7   4  11       55.51       56.28     11.20 o 
  -5   5  11      319.67      311.01     16.49 o 
  -4   5  11       56.59       49.86      6.66 o 
  -3   5  11      130.90      121.32      9.78 o 
  -2   5  11      479.67      516.08     16.10 o 
  -1   5  11       82.70       95.32     12.14 o 
   0   5  11      810.07      861.78     25.50 o 
   1   5  11      146.19      135.07     11.10 o 
   2   5  11       18.60       14.87      5.12 o 
   3   5  11      383.05      389.06     18.74 o 
   4   5  11       13.84       12.80     11.80 o 
   5   5  11      139.12      138.94     17.00 o 
  -9   0  12      905.02      938.60     32.48 o 
  -8   0  12      281.28      303.42     17.04 o 
  -7   0  12       94.23       95.43      8.82 o 
  -6   0  12      979.23      947.69     29.19 o 
  -5   0  12       19.35       13.50      4.83 o 
  -4   0  12      967.67      924.36     28.13 o 
  -3   0  12      199.28      190.77     13.54 o 
  -2   0  12       26.77       17.85      5.10 o 
  -1   0  12      849.83      834.90     27.09 o 
   0   0  12       75.31       73.77      9.03 o 
   1   0  12       56.16       63.65      8.70 o 
   2   0  12      462.51      446.19     19.59 o 
   3   0  12       16.27       10.68      4.84 o 
   4   0  12     1040.05     1075.56     28.74 o 
   5   0  12       30.42       19.20      5.38 o 
   6   0  12      168.47      213.43     16.74 o 
   7   0  12      691.46      734.36     29.63 o 
   8   0  12       22.44       12.33      6.25 o 
  -8   1  12        5.73        5.26      2.87 o 
  -7   1  12      316.47      309.16     16.42 o 
  -6   1  12        3.64        1.68      2.40 o 
  -5   1  12       67.50       66.56      9.16 o 
  -4   1  12      132.10      143.93      7.74 o 
  -3   1  12       82.17       66.54      6.84 o 
  -2   1  12        6.65        9.27      2.95 o 
  -1   1  12       16.97       22.40      5.07 o 
   0   1  12        1.09        2.17      2.24 o 
   1   1  12      190.03      189.02      8.04 o 
   2   1  12      110.47      102.92      6.23 o 
   3   1  12        2.44        4.22      2.64 o 
   4   1  12        5.39        0.54      2.89 o 
   5   1  12      210.37      226.48     24.42 o 
   6   1  12        1.34       -0.20      3.64 o 
   7   1  12       63.16       56.88      8.20 o 
   8   1  12        1.22       -0.72      3.95 o 
  -8   2  12       88.61       99.20     12.61 o 
  -7   2  12      237.89      230.29     10.21 o 
  -6   2  12        2.07        1.28      2.67 o 
  -5   2  12      734.47      741.25     17.71 o 
  -4   2  12       22.52       21.70      3.88 o 
  -3   2  12      313.70      317.68     11.44 o 
  -2   2  12      892.40      902.74     18.57 o 
  -1   2  12       10.88        5.74      2.42 o 
   0   2  12      950.06      977.36     23.20 o 
   1   2  12      390.43      372.23     11.32 o 
   2   2  12      122.29      116.93      7.25 o 
   3   2  12      725.18      765.82     22.40 o 
   4   2  12        3.24       -0.44      3.02 o 
   5   2  12      374.53      393.53     17.04 o 
   6   2  12      120.81      126.63      9.85 o 
   7   2  12        2.33        3.04      4.26 o 
   8   2  12      916.19      933.58     28.97 o 
  -7   3  12      173.96      181.94      9.90 o 
  -6   3  12       17.33       15.88      4.14 o 
  -5   3  12       34.69       30.60      8.00 o 
  -4   3  12       16.17       13.93      3.65 o 
  -3   3  12      244.51      249.93     14.89 o 
  -2   3  12       42.40       39.00      4.40 o 
  -1   3  12        0.01       -0.08      2.28 o 
   0   3  12       15.87       11.76      3.18 o 
   1   3  12      293.24      297.64     12.12 o 
   2   3  12        8.10        3.40      3.32 o 
   3   3  12        1.60        2.17      3.10 o 
   4   3  12        1.11        1.58      2.95 o 
   5   3  12      135.89      155.61     10.78 o 
   6   3  12        7.47        0.79      4.00 o 
  -5   4  12        2.55        0.62      3.19 o 
  -4   4  12      226.71      236.37     15.59 o 
  -3   4  12      115.96      109.56     10.09 o 
  -2   4  12       82.92       81.95     10.38 o 
  -1   4  12     1155.83     1218.22     29.71 o 
   0   4  12      127.77      142.94     15.15 o 
   1   4  12      214.36      243.51     14.10 o 
   2   4  12      203.07      209.97     13.43 o 
   3   4  12        9.87        9.62      4.66 o 
   4   4  12      584.93      618.88     22.44 o 
   5   4  12      155.85      144.72     12.41 o 
  -6   1  13       47.20       48.77      6.40 o 
  -5   1  13      169.18      184.91      9.29 o 
  -4   1  13      156.48      152.16      8.56 o 
  -3   1  13      184.66      166.44      9.01 o 
  -2   1  13      258.88      263.26     15.98 o 
  -1   1  13       98.81       91.96      7.28 o 
   0   1  13      121.87      128.72      8.54 o 
   1   1  13      128.86      131.32      8.76 o 
   2   1  13      196.77      210.45      9.73 o 
   3   1  13      352.07      354.29     16.87 o 
   4   1  13      205.43      183.89     13.24 o 
   5   1  13      251.32      259.22     15.39 o 
   6   1  13      193.01      174.46     13.28 o 
  -5   2  13       10.44        5.98      3.10 o 
  -4   2  13       27.33       10.55      3.84 o 
  -3   2  13       29.93       18.14      5.30 o 
  -2   2  13        1.93        0.09      2.73 o 
  -1   2  13        0.39        0.37      2.40 o 
   0   2  13        3.55        3.77      2.80 o 
   1   2  13      232.27      237.81     13.06 o 
   2   2  13       54.08       43.54      5.80 o 
   3   2  13        8.84        5.98      4.22 o 
   4   2  13       18.41        7.86      5.71 o 
   5   2  13       43.61       37.94      8.93 o 
  -3   3  13      249.62      257.12     20.63 o 
  -2   3  13       59.58       54.56      5.77 o 
  -1   3  13      401.26      435.29     13.47 o 
   0   3  13      251.49      239.82     22.86 o 
   1   3  13      282.95      262.36     12.71 o 
   2   3  13      179.91      143.69     11.62 o 
   3   3  13       20.92       20.21      5.69 o 
  -1   0  14      182.58      164.25     41.68 o 
   0   0  14       86.10      110.90     12.21 o 
   1   0  14      100.73       99.66     12.20 o 
                                                 
